# Supplementary material for: Efficient cavity-mediated energy transfer between photosynthetic light harvesting complexes from strong to weak coupling regime
Source: Nat Commun. 2025 Jun 12;16:5300. doi: 10.1038/s41467-025-60616-5 (PMC12163064; doi:10.1038/s41467-025-60616-5)
Supplement: Supplementary file 3 — Source Data [file 41467_2025_60616_MOESM3_ESM.xlsx]

## Sheet: Fig1b
Wavelength (nm)	Absorbance (AU)
	LH2 film_high		LH2 film_low		LH2 film_intermediate
700	0.00361	700	7.86781e-05	700	0.00361
701	0.00377	701	0	701	0.00377
702	0.00397	702	0.000107288	702	0.00397
703	0.00414	703	0.000125408	703	0.00414
704	0.00429	704	6.53267e-05	704	0.00429
705	0.00438	705	0.000164509	705	0.00438
706	0.00461	706	0.000200272	706	0.00461
707	0.00472	707	0.000265598	707	0.00472
708	0.00486	708	0.000341415	708	0.00486
709	0.005	709	0.000467777	709	0.005
710	0.00532	710	0.000568867	710	0.00532
711	0.00536	711	0.000398159	711	0.00536
712	0.0056	712	0.000595093	712	0.0056
713	0.00575	713	0.000664711	713	0.00575
714	0.00594	714	0.000658512	714	0.00594
715	0.00603	715	0.000760555	715	0.00603
716	0.00617	716	0.000802517	716	0.00617
717	0.00637	717	0.000897884	717	0.00637
718	0.00653	718	0.000820637	718	0.00653
719	0.00668	719	0.00073719	719	0.00668
720	0.00671	720	0.000900745	720	0.00671
721	0.00689	721	0.000948429	721	0.00689
722	0.00702	722	0.00112	722	0.00702
723	0.00711	723	0.00114	723	0.00711
724	0.0073	724	0.00124	724	0.0073
725	0.00734	725	0.00129	725	0.00734
726	0.0075	726	0.00132	726	0.0075
727	0.00768	727	0.0016	727	0.00768
728	0.00765	728	0.00163	728	0.00765
729	0.00787	729	0.00178	729	0.00787
730	0.00809	730	0.0018	730	0.00809
731	0.00822	731	0.00204	731	0.00822
732	0.00834	732	0.00205	732	0.00834
733	0.0084	733	0.00194	733	0.0084
734	0.00853	734	0.002	734	0.00853
735	0.00867	735	0.00173	735	0.00867
736	0.00869	736	0.00153	736	0.00869
737	0.0088	737	0.00165	737	0.0088
738	0.00902	738	0.00168	738	0.00902
739	0.00914	739	0.00162	739	0.00914
740	0.00918	740	0.00185	740	0.00918
741	0.00929	741	0.0019	741	0.00929
742	0.00947	742	0.00215	742	0.00947
743	0.00972	743	0.00226	743	0.00972
744	0.00989	744	0.00201	744	0.00989
745	0.01014	745	0.00195	745	0.01014
746	0.01047	746	0.00177	746	0.01047
747	0.01062	747	0.00181	747	0.01062
748	0.01091	748	0.00192	748	0.01091
749	0.01118	749	0.00215	749	0.01118
750	0.01147	750	0.00219	750	0.01147
751	0.01164	751	0.00256	751	0.01164
752	0.01184	752	0.00252	752	0.01184
753	0.0121	753	0.00212	753	0.0121
754	0.01247	754	0.00207	754	0.01247
755	0.01262	755	0.00206	755	0.01262
756	0.0128	756	0.00216	756	0.0128
757	0.0129	757	0.00235	757	0.0129
758	0.01311	758	0.00267	758	0.01311
759	0.01335	759	0.00262	759	0.01335
760	0.01352	760	0.00239	760	0.01352
761	0.01376	761	0.00204	761	0.01376
762	0.01396	762	0.00213	762	0.01396
763	0.01427	763	0.00237	763	0.01427
764	0.01463	764	0.00282	764	0.01463
765	0.01481	765	0.0029	765	0.01481
766	0.01533	766	0.00267	766	0.01533
767	0.01573	767	0.00241	767	0.01573
768	0.01623	768	0.00246	768	0.01623
769	0.01683	769	0.00287	769	0.01683
770	0.01751	770	0.00327	770	0.01751
771	0.01816	771	0.00332	771	0.01816
772	0.019	772	0.00304	772	0.019
773	0.02002	773	0.00297	773	0.02002
774	0.02098	774	0.00342	774	0.02098
775	0.02215	775	0.00391	775	0.02215
776	0.02322	776	0.00414	776	0.02322
777	0.02458	777	0.00394	777	0.02458
778	0.02606	778	0.00403	778	0.02606
779	0.02761	779	0.00466	779	0.02761
780	0.02927	780	0.00522	780	0.02927
781	0.03111	781	0.00556	781	0.03111
782	0.0332	782	0.00543	782	0.0332
783	0.03554	783	0.0056	783	0.03554
784	0.03793	784	0.00654	784	0.03793
785	0.04054	785	0.0072	785	0.04054
786	0.04329	786	0.0075	786	0.04329
787	0.04651	787	0.00746	787	0.04651
788	0.04979	788	0.00834	788	0.04979
789	0.05325	789	0.0093	789	0.05325
790	0.05695	790	0.00978	790	0.05695
791	0.06103	791	0.01015	791	0.06103
792	0.06528	792	0.01105	792	0.06528
793	0.06965	793	0.01224	793	0.06965
794	0.07435	794	0.01304	794	0.07435
795	0.07881	795	0.01343	795	0.07881
796	0.08336	796	0.01412	796	0.08336
797	0.08771	797	0.01567	797	0.08771
798	0.09153	798	0.01647	798	0.09153
799	0.09467	799	0.01661	799	0.09467
800	0.09688	800	0.01706	800	0.09688
801	0.09783	801	0.01779	801	0.09783
802	0.09743	802	0.01769	802	0.09743
803	0.09564	803	0.01709	803	0.09564
804	0.09222	804	0.01663	804	0.09222
805	0.08739	805	0.01627	805	0.08739
806	0.08163	806	0.01499	806	0.08163
807	0.07527	807	0.01363	807	0.07527
808	0.06846	808	0.01263	808	0.06846
809	0.06166	809	0.01175	809	0.06166
810	0.05508	810	0.01028	810	0.05508
811	0.04905	811	0.00894	811	0.04905
812	0.04361	812	0.0087	812	0.04361
813	0.03879	813	0.00761	813	0.03879
814	0.03495	814	0.00664	814	0.03495
815	0.03164	815	0.00635	815	0.03164
816	0.02902	816	0.00596	816	0.02902
817	0.02695	817	0.00527	817	0.02695
818	0.02545	818	0.00508	818	0.02545
819	0.0243	819	0.00515	819	0.0243
820	0.0236	820	0.00471	820	0.0236
821	0.02311	821	0.00465	821	0.02311
822	0.02303	822	0.00489	822	0.02303
823	0.02306	823	0.00469	823	0.02306
824	0.02335	824	0.0046	824	0.02335
825	0.02381	825	0.00474	825	0.02381
826	0.02428	826	0.00492	826	0.02428
827	0.02518	827	0.00494	827	0.02518
828	0.02597	828	0.00527	828	0.02597
829	0.02716	829	0.0051	829	0.02716
830	0.02843	830	0.00528	830	0.02843
831	0.02969	831	0.00574	831	0.02969
832	0.03127	832	0.00586	832	0.03127
833	0.03304	833	0.00607	833	0.03304
834	0.03494	834	0.00635	834	0.03494
835	0.03699	835	0.00663	835	0.03699
836	0.03936	836	0.007	836	0.03936
837	0.04197	837	0.00766	837	0.04197
838	0.04453	838	0.00807	838	0.04453
839	0.04734	839	0.00828	839	0.04734
840	0.05054	840	0.00894	840	0.05054
841	0.05378	841	0.00934	841	0.05378
842	0.0574	842	0.00993	842	0.0574
843	0.06136	843	0.01075	843	0.06136
844	0.06532	844	0.01108	844	0.06532
845	0.06984	845	0.01201	845	0.06984
846	0.07439	846	0.01285	846	0.07439
847	0.0795	847	0.01361	847	0.0795
848	0.08464	848	0.01453	848	0.08464
849	0.09019	849	0.01516	849	0.09019
850	0.09564	850	0.01626	850	0.09564
851	0.10119	851	0.01692	851	0.10119
852	0.10675	852	0.01786	852	0.10675
853	0.11182	853	0.01894	853	0.11182
854	0.11651	854	0.01945	854	0.11651
855	0.12076	855	0.0201	855	0.12076
856	0.12426	856	0.02068	856	0.12426
857	0.12702	857	0.02101	857	0.12702
858	0.12896	858	0.02147	858	0.12896
859	0.12972	859	0.02162	859	0.12972
860	0.12957	860	0.02141	860	0.12957
861	0.12866	861	0.02108	861	0.12866
862	0.1269	862	0.02075	862	0.1269
863	0.12414	863	0.02046	863	0.12414
864	0.12068	864	0.01994	864	0.12068
865	0.11649	865	0.01931	865	0.11649
866	0.11208	866	0.01833	866	0.11208
867	0.10709	867	0.01753	867	0.10709
868	0.10211	868	0.01702	868	0.10211
869	0.09671	869	0.0161	869	0.09671
870	0.09154	870	0.01518	870	0.09154
871	0.08627	871	0.01454	871	0.08627
872	0.08099	872	0.01362	872	0.08099
873	0.07581	873	0.01265	873	0.07581
874	0.07094	874	0.01208	874	0.07094
875	0.06624	875	0.01127	875	0.06624
876	0.06158	876	0.01058	876	0.06158
877	0.05723	877	0.00992	877	0.05723
878	0.05303	878	0.00941	878	0.05303
879	0.04907	879	0.0087	879	0.04907
880	0.04529	880	0.0081	880	0.04529
881	0.04185	881	0.00758	881	0.04185
882	0.03846	882	0.00695	882	0.03846
883	0.03541	883	0.0066	883	0.03541
884	0.03234	884	0.00626	884	0.03234
885	0.0296	885	0.00559	885	0.0296
886	0.02699	886	0.00547	886	0.02699
887	0.02452	887	0.00512	887	0.02452
888	0.02221	888	0.00464	888	0.02221
889	0.02021	889	0.00439	889	0.02021
890	0.01855	890	0.00418	890	0.01855
891	0.01649	891	0.0039	891	0.01649
892	0.01494	892	0.0036	892	0.01494
893	0.0134	893	0.00349	893	0.0134
894	0.01191	894	0.00315	894	0.01191
895	0.0106	895	0.00278	895	0.0106
896	0.00963	896	0.00284	896	0.00963
897	0.00872	897	0.00242	897	0.00872
898	0.00773	898	0.00263	898	0.00773
899	0.00696	899	0.00245	899	0.00696
900	0.00607	900	0.00242	900	0.00607
901	0.00536	901	0.00223	901	0.00536
902	0.00466	902	0.00191	902	0.00466
903	0.00428	903	0.00178	903	0.00428
904	0.0038	904	0.00181	904	0.0038
905	0.00335	905	0.00202	905	0.00335
906	0.00286	906	0.00159	906	0.00286
907	0.00255	907	0.00177	907	0.00255
908	0.00226	908	0.00159	908	0.00226
909	0.00205	909	0.00171	909	0.00205
910	0.00184	910	0.00168	910	0.00184
911	0.00141	911	0.00143	911	0.00141
912	0.00147	912	0.00143	912	0.00147
913	0.00112	913	0.00175	913	0.00112
914	0.00105	914	0.00133	914	0.00105
915	0.000808239	915	0.00113	915	0.000808239
916	0.00088644	916	0.00127	916	0.00088644
917	0.000779152	917	0.00112	917	0.000779152
918	0.000604153	918	0.00108	918	0.000604153
919	0.000638485	919	0.0012	919	0.000638485
920	0.000439167	920	0.000928402	920	0.000439167
921	0.000457287	921	0.00114	921	0.000457287
922	0.00041008	922	0.00118	922	0.00041008
923	0.000337601	923	0.00141	923	0.000337601
924	0.00029707	924	0.0011	924	0.00029707
925	0.000243187	925	0.0013	925	0.000243187
926	0.000286579	926	0.00136	926	0.000286579
927	0.000182152	927	0.00125	927	0.000182152
928	0.000134945	928	0.00111	928	0.000134945
929	0.000219822	929	0.00113	929	0.000219822
930	0.00020504	930	0.00115	930	0.00020504
931	0.000125885	931	0.00111	931	0.000125885
932	0.000365734	932	0.0013	932	0.000365734
933	0.000189304	933	0.00153	933	0.000189304
934	0.000127316	934	0.00124	934	0.000127316
935	0.000228882	935	0.00103	935	0.000228882
936	0	936	0.00119	936	0
937	0.00028038	937	0.00141	937	0.00028038
938	8.53539e-05	938	0.00111	938	8.53539e-05
939	0.000253201	939	0.00132	939	0.000253201
940	8.67844e-05	940	0.00131	940	8.67844e-05
941	0.000271797	941	0.0013	941	0.000271797
942	0.000164509	942	0.00078392	942	0.000164509
943	0.000312805	943	0.00132	943	0.000312805
944	9.82285e-05	944	0.00107	944	9.82285e-05
945	0.000524998	945	0.00117	945	0.000524998
946	0.000331402	946	0.00103	946	0.000331402
947	0.000302315	947	0.00115	947	0.000302315
948	0.000239372	948	0.0013	948	0.000239372
949	0.000243187	949	0.00113	949	0.000243187
950	0.000350475	950	0.000992775	950	0.000350475
951	0.000323296	951	0.00124	951	0.000323296
952	0.000490189	952	0.00149	952	0.000490189
953	0.000684261	953	0.00126	953	0.000684261
954	0.000292301	954	0.00144	954	0.000292301
955	0.000470638	955	0.00124	955	0.000470638
956	0.000356674	956	0.00133	956	0.000356674
957	0.00069809	957	0.00128	957	0.00069809
958	0.000412941	958	0.000947952	958	0.000412941
959	0.000636101	959	0.00116	959	0.000636101
960	0.000582218	960	0.00135	960	0.000582218
961	0.000244617	961	0.00154	961	0.000244617
962	0.000570297	962	0.00162	962	0.000570297
963	0.000496864	963	0.00112	963	0.000496864
964	0.000729561	964	0.00152	964	0.000729561
965	0.000417233	965	0.00134	965	0.000417233
966	0.000694752	966	0.000878811	966	0.000694752
967	0.000480652	967	0.00134	967	0.000480652
968	0.000569344	968	0.00116	968	0.000569344
969	0.000657558	969	0.00156	969	0.000657558
970	0.000805855	970	0.00129	970	0.000805855
971	0.000792027	971	0.00138	971	0.000792027
972	0.000809669	972	0.00163	972	0.000809669
973	0.000714779	973	0.00181	973	0.000714779
974	0.00071907	974	0.00145	974	0.00071907
975	0.000816822	975	0.00154	975	0.000816822
976	0.000840664	976	0.00154	976	0.000840664
977	0.000757217	977	0.00137	977	0.000757217
978	0.000991821	978	0.000986576	978	0.000991821
979	0.00106	979	0.00162	979	0.00106
980	0.00083828	980	0.00168	980	0.00083828
981	0.000998497	981	0.00187	981	0.000998497
982	0.000810146	982	0.00103	982	0.000810146
983	0.00109	983	0.00143	983	0.00109
984	0.00112	984	0.00154	984	0.00112
985	0.00105	985	0.00138	985	0.00105
986	0.000903606	986	0.00139	986	0.000903606
987	0.000984669	987	0.00151	987	0.000984669
988	0.000945091	988	0.00129	988	0.000945091
989	0.00103	989	0.00083971	989	0.00103
990	0.00122	990	0.00134	990	0.00122
991	0.00147	991	0.00169	991	0.00147
992	0.00112	992	0.00138	992	0.00112
993	0.000976562	993	0.00116	993	0.000976562
994	0.000899792	994	0.00107	994	0.000899792
995	0.000982761	995	0.00134	995	0.000982761
996	0.00105	996	0.00112	996	0.00105
997	0.000876427	997	0.00112	997	0.000876427
998	0.00147	998	0.00123	998	0.00147
999	0.001	999	0.00191	999	0.001
1000	0.00067091	1000	0.000983238	1000	0.00067091

## Sheet: Fig1c
Angle(°)	Wavelength (nm)					Cavity Energy	Angle(°)
	LP	MP	UP	B850	B800			UP	MP	LP
10	909.758	855.763	798.969	859.445	801.034	903.715	10	799.574	854.197	909.768
15	903.132	853.994	797.941	859.445	801.034	895.977	10.9091	799.555	854.057	908.749
20	892.729	852.234	797.941	859.445	801.034	885.367	11.8182	799.534	853.9	907.652
25	886.981	846.995	797.941	859.445	801.034	872.11	12.7273	799.511	853.724	906.477
30	878.809	840.108	797.941	859.445	801.034	856.496	13.6364	799.486	853.526	905.23
35	872.011	829.987	797.941	859.445	801.034	838.881	14.5455	799.459	853.305	903.912
40	867.74	819.022	795.892	859.445	801.034	819.692	15.4545	799.428	853.058	902.528
45	865.922	810.988	785.805	859.445	801.034	799.418	16.3636	799.395	852.782	901.081
50	861.71	806.242	767.802	859.445	801.034	778.618	17.2727	799.358	852.473	899.578
							18.1818	799.318	852.128	898.024
							19.0909	799.274	851.742	896.425
							20	799.226	851.31	894.787
							20.9091	799.173	850.825	893.12
							21.8182	799.115	850.281	891.432
							22.7273	799.052	849.67	889.732
							23.6364	798.981	848.984	888.032
							24.5454	798.904	848.213	886.344
							25.4546	798.818	847.348	884.68
							26.3636	798.723	846.38	883.052
							27.2727	798.616	845.298	881.474
							28.1818	798.497	844.095	879.958
							29.0909	798.364	842.763	878.514
							30	798.213	841.299	877.153
							30.9091	798.042	839.7	875.88
							31.8182	797.846	837.969	874.701
							32.7273	797.622	836.111	873.617
							33.6364	797.362	834.136	872.626
							34.5455	797.06	832.059	871.725
							35.4545	796.705	829.895	870.909
							36.3636	796.285	827.667	870.174
							37.2727	795.783	825.399	869.511
							38.1818	795.181	823.121	868.914
							39.0909	794.453	820.869	868.377
							40	793.569	818.679	867.893
							40.9091	792.498	816.594	867.456
							41.8182	791.207	814.654	867.062
							42.7273	789.668	812.895	866.705
							43.6364	787.865	811.341	866.382
							44.5455	785.798	809.999	866.088
							45.4545	783.481	808.862	865.821
							46.3636	780.939	807.911	865.576
							47.2727	778.204	807.119	865.353
							48.1818	775.309	806.461	865.148
							49.0909	772.283	805.913	864.96
							50	769.151	805.454	864.788

## Sheet: Fig1d
Wavelength	Normalized Transmission	Wavelength (nm)	Normalized Transmission	Wavelength (nm)	Normalized Transmission
nm
	CAV_strong		CAV_intermediate		CAV_weak
1000	0.08977	700	0.14234	700.2	0.12456
999	0.09142	701	0.13395	702.9	0.1239
998	0.09211	702	0.13311	705.6	0.12529
997	0.09527	703	0.13622	708.3	0.12581
996	0.09588	704	0.13661	711.1	0.12689
995	0.09875	705	0.13837	713.9	0.12851
994	0.10034	706	0.13251	716.7	0.13064
993	0.10078	707	0.1305	719.6	0.13269
992	0.10226	708	0.13199	722.5	0.13629
991	0.10529	709	0.13045	725.4	0.13846
990	0.10565	710	0.12738	728.3	0.14266
989	0.1075	711	0.1371	731.2	0.1467
988	0.10927	712	0.13051	734.2	0.1519
987	0.11147	713	0.13143	737.2	0.15653
986	0.11361	714	0.1291	740.3	0.1612
985	0.11689	715	0.12398	743.3	0.16681
984	0.11502	716	0.11783	746.4	0.17368
983	0.11628	717	0.12575	749.6	0.17997
982	0.12081	718	0.12804	752.7	0.18909
981	0.12547	719	0.12906	755.9	0.19725
980	0.12714	720	0.12397	759.1	0.20482
979	0.12917	721	0.12723	762.4	0.21637
978	0.1305	722	0.12316	765.6	0.22707
977	0.13475	723	0.12189	768.9	0.23825
976	0.13694	724	0.12053	772.3	0.2511
975	0.13794	725	0.12158	775.6	0.26468
974	0.1404	726	0.12358	779	0.28175
973	0.14413	727	0.12569	782.4	0.29911
972	0.14622	728	0.12334	785.9	0.32052
971	0.14961	729	0.12739	789.4	0.34227
970	0.15187	730	0.12538	792.9	0.36655
969	0.15453	731	0.12106	796.4	0.39334
968	0.15811	732	0.12277	800	0.4273
967	0.16223	733	0.11908	803.6	0.46175
966	0.16487	734	0.12785	807.3	0.50132
965	0.16901	735	0.12436	811	0.54289
964	0.17267	736	0.11726	814.7	0.58267
963	0.17769	737	0.11928	818.4	0.63866
962	0.17966	738	0.12475	822.2	0.69082
961	0.18301	739	0.11739	826	0.75331
960	0.18837	740	0.12566	829.8	0.81027
959	0.19162	741	0.1275	833.7	0.84624
958	0.19453	742	0.12287	837.6	0.89
957	0.19906	743	0.12274	841.5	0.92817
956	0.20331	744	0.12317	845.5	0.95837
955	0.20874	745	0.12412	849.5	0.97892
954	0.21223	746	0.13151	853.6	0.98789
953	0.21735	747	0.13443	857.6	0.96784
952	0.22217	748	0.12587	861.7	0.99418
951	0.22764	749	0.1294	865.9	1
950	0.23265	750	0.12768	870	0.98919
949	0.23842	751	0.13056	874.2	0.96934
948	0.24411	752	0.12819	878.5	0.93144
947	0.24957	753	0.12932	882.7	0.90011
946	0.25505	754	0.12777	887	0.86073
945	0.25939	755	0.133	891.4	0.80894
944	0.26726	756	0.13949	895.7	0.75364
943	0.27546	757	0.13481	900.1	0.69709
942	0.2805	758	0.13206	904.6	0.64279
941	0.28599	759	0.14164	909	0.58911
940	0.29291	760	0.13789	913.5	0.53622
939	0.3013	761	0.1328	918.1	0.48681
938	0.30877	762	0.13968	922.6	0.44057
937	0.31519	763	0.13939	927.2	0.39169
936	0.32335	764	0.15082	931.8	0.35384
935	0.33203	765	0.14077	936.5	0.31668
934	0.34021	766	0.14908	941.2	0.28228
933	0.34949	767	0.14329	945.9	0.24926
932	0.3588	768	0.1554	950.7	0.2174
931	0.36847	769	0.15056	955.4	0.18965
930	0.37906	770	0.15262	960.2	0.16277
929	0.39054	771	0.15328	965.1	0.13794
928	0.4004	772	0.15881	969.9	0.11529
927	0.40984	773	0.15825	974.8	0.09342
926	0.42044	774	0.16239	979.8	0.07552
925	0.43277	775	0.15992	984.7	0.05886
924	0.44483	776	0.16476	989.7	0.04258
923	0.45625	777	0.16758	994.7	0.02677
922	0.46936	778	0.17102	999.7	0.01301
921	0.48254	779	0.17187	1004.8	0
920	0.49567	780	0.16948
919	0.5089	781	0.17183
918	0.52381	782	0.17956
917	0.53863	783	0.18114
916	0.55425	784	0.18431
915	0.56938	785	0.18008
914	0.58595	786	0.19244
913	0.60175	787	0.19146
912	0.61942	788	0.19713
911	0.63768	789	0.1937
910	0.65709	790	0.20338
909	0.67323	791	0.20796
908	0.69272	792	0.21362
907	0.71365	793	0.20467
906	0.73293	794	0.21436
905	0.75123	795	0.21755
904	0.77063	796	0.22867
903	0.78903	797	0.2251
902	0.81052	798	0.22987
901	0.82954	799	0.23223
900	0.84985	800	0.22949
899	0.86711	801	0.23904
898	0.88614	802	0.24008
897	0.90428	803	0.24486
896	0.92086	804	0.2522
895	0.93437	805	0.25363
894	0.95083	806	0.26237
893	0.96304	807	0.2601
892	0.97448	808	0.27215
891	0.98261	809	0.27957
890	0.99062	810	0.28477
889	0.9968	811	0.29946
888	0.99906	812	0.3013
887	1	813	0.31435
886	0.99983	814	0.32571
885	0.99616	815	0.33495
884	0.99138	816	0.34011
883	0.98399	817	0.36477
882	0.97721	818	0.38158
881	0.96345	819	0.38888
880	0.95169	820	0.40372
879	0.93707	821	0.41453
878	0.92139	822	0.44009
877	0.90623	823	0.45572
876	0.88803	824	0.4749
875	0.86802	825	0.49532
874	0.84843	826	0.51462
873	0.82812	827	0.52795
872	0.81072	828	0.54943
871	0.78928	829	0.56486
870	0.77094	830	0.60437
869	0.75263	831	0.6313
868	0.73665	832	0.64419
867	0.72052	833	0.66657
866	0.70747	834	0.70101
865	0.69307	835	0.72815
864	0.68097	836	0.75383
863	0.67029	837	0.77735
862	0.66586	838	0.80296
861	0.65658	839	0.83378
860	0.64935	840	0.86077
859	0.64801	841	0.88144
858	0.65307	842	0.89173
857	0.6601	843	0.91641
856	0.66903	844	0.94168
855	0.67864	845	0.95109
854	0.69114	846	0.94662
853	0.71	847	0.95376
852	0.72638	848	0.95509
851	0.74796	849	0.95367
850	0.76665	850	0.93686
849	0.78722	851	0.93593
848	0.80914	852	0.93112
847	0.83052	853	0.92279
846	0.84834	854	0.90448
845	0.86659	855	0.89634
844	0.88238	856	0.88129
843	0.89672	857	0.88208
842	0.90846	858	0.86986
841	0.91975	859	0.87413
840	0.92758	860	0.86871
839	0.9331	861	0.86963
838	0.93677	862	0.8744
837	0.94072	863	0.88127
836	0.93957	864	0.88996
835	0.93818	865	0.89711
834	0.93326	866	0.90837
833	0.92731	867	0.92575
832	0.91949	868	0.94149
831	0.90931	869	0.94612
830	0.89865	870	0.95338
829	0.88591	871	0.9721
828	0.87331	872	0.97944
827	0.86039	873	0.98823
826	0.84509	874	0.98725
825	0.82888	875	0.99997
824	0.81341	876	0.99126
823	0.79752	877	0.99287
822	0.78002	878	0.98721
821	0.76202	879	0.98131
820	0.744	880	0.96265
819	0.72699	881	0.95361
818	0.70839	882	0.94156
817	0.6889	883	0.91147
816	0.67057	884	0.89617
815	0.65193	885	0.86675
814	0.63358	886	0.84126
813	0.61499	887	0.80401
812	0.59797	888	0.79239
811	0.58108	889	0.75514
810	0.5644	890	0.72727
809	0.54909	891	0.70003
808	0.5346	892	0.68011
807	0.52158	893	0.64189
806	0.51006	894	0.62309
805	0.49929	895	0.57281
804	0.4906	896	0.55854
803	0.48345	897	0.53357
802	0.47583	898	0.50725
801	0.47045	899	0.49333
800	0.46556	900	0.46956
799	0.46158	901	0.45306
798	0.45783	902	0.42692
797	0.45395	903	0.41253
796	0.45124	904	0.39031
795	0.4477	905	0.37414
794	0.44509	906	0.35764
793	0.44137	907	0.34014
792	0.43735	908	0.33381
791	0.43409	909	0.32597
790	0.43013	910	0.30007
789	0.42639	911	0.29942
788	0.42178	912	0.28
787	0.41778	913	0.26986
786	0.41437	914	0.25412
785	0.40965	915	0.23684
784	0.40566	916	0.24386
783	0.40174	917	0.23231
782	0.39769	918	0.21974
781	0.39445	919	0.21845
780	0.3904	920	0.20213
779	0.38692	921	0.18855
778	0.38349	922	0.17759
777	0.37975	923	0.18483
776	0.37638	924	0.17593
775	0.3727	925	0.16855
774	0.36923	926	0.16303
773	0.36543	927	0.16342
772	0.36159	928	0.16472
771	0.35872	929	0.15026
770	0.35491	930	0.14782
769	0.35157	931	0.13358
768	0.34729	932	0.1335
767	0.34437	933	0.148
766	0.34156	934	0.13871
765	0.33814	935	0.12
764	0.33461	936	0.13366
763	0.33204	937	0.13518
762	0.32936	938	0.12272
761	0.3255	939	0.11917
760	0.32253	940	0.10513
759	0.31918	941	0.10208
758	0.31631	942	0.10536
757	0.31372	943	0.10637
756	0.31119	944	0.10337
755	0.30854	945	0.10264
754	0.30511	946	0.10528
753	0.30277	947	0.09753
752	0.29986	948	0.09972
751	0.29737	949	0.10025
750	0.29433	950	0.08055
749	0.29137	951	0.09741
748	0.28893	952	0.07795
747	0.28564	953	0.07643
746	0.28372	954	0.07397
745	0.28057	955	0.08326
744	0.27842	956	0.07203
743	0.27582	957	0.05869
742	0.27388	958	0.06831
741	0.27196	959	0.07255
740	0.26954	960	0.0612
739	0.26725	961	0.07355
738	0.26558	962	0.07563
737	0.26313	963	0.05849
736	0.26143	964	0.06582
735	0.25911	965	0.06057
734	0.25751	966	0.05785
733	0.25548	967	0.07264
732	0.25321	968	0.06293
731	0.25112	969	0.05362
730	0.24893	970	0.04766
729	0.24727	971	0.05287
728	0.24538	972	0.0502
727	0.24355	973	0.06386
726	0.24224	974	0.0525
725	0.24119	975	0.05543
724	0.23968	976	0.02735
723	0.23825	977	0.04823
722	0.23678	978	0.05127
721	0.23518	979	0.04733
720	0.234	980	0.03289
719	0.23291	981	0.06275
718	0.23138	982	0.05317
717	0.23042	983	0.02773
716	0.2289	984	0.03597
715	0.22785	985	0.04496
714	0.22685	986	0.0535
713	0.2254	987	0.03803
712	0.22436	988	0.03936
711	0.22343	989	0.02012
710	0.22255	990	0.00763
709	0.22158	991	0.05561
708	0.2206	992	0.03886
707	0.21971	993	0.04473
706	0.21921	994	0.04057
705	0.21848	995	0.07257
704	0.21788	996	0.02678
703	0.21717	997	0.02446
702	0.21634	998	0.03235
701	0.21517	999	0.05077
700	0.21511	1000	0.02019

## Sheet: Fig3a
Wavelength		Wavelength
nm		nm
	LH2 fillm_high_1-2 ps		CAV_strong_1-2 ps
649	0.01785	652.453	0.12109
651	0.0105	654.453	0.12962
653.5	0.00724	656.953	0.11284
655.5	0.00293	658.953	0.21416
657.5	-0.00203	660.953	0.10776
659.5	-0.00327	662.953	0.21977
662	0.00288	665.453	0.19858
664	-0.00127	667.453	0.12382
666.5	-0.01365	669.953	0.148
668.5	-0.01847	671.953	0.13429
671	-0.00439	674.453	0.19217
673	-0.01493	676.453	0.20569
675.5	-0.01685	678.953	0.16783
677.5	-0.00905	680.953	0.23178
680	-0.0107	683.453	0.15878
682.5	-0.01592	685.953	0.14843
685	-0.02851	688.453	0.18725
687	-0.0171	690.453	0.17846
689.5	-0.01405	692.953	0.24748
692	-0.0042	695.453	0.25706
694.5	-0.00941	697.953	0.18334
697	-0.00954	700.453	0.33152
699.5	-0.00779	702.953	0.31838
702	-8.90436e-05	705.453	0.3952
704.5	0.01124	707.953	0.34293
707	0.01415	710.453	0.37005
709.5	0.01634	712.953	0.42836
712.5	0.00935	715.953	0.37603
715	0.01693	718.453	0.37395
717.5	0.02882	720.953	0.37265
720.5	0.02293	723.953	0.44434
723	0.03224	726.453	0.45396
725.5	0.04397	728.953	0.43263
728.5	0.04205	731.953	0.48282
731	0.04833	734.453	0.45978
734	0.05799	737.453	0.44785
737	0.05667	740.453	0.46859
739.5	0.05691	742.953	0.42595
742.5	0.07508	745.953	0.4349
745.5	0.06971	748.953	0.39839
748.5	0.07869	751.953	0.36362
751.5	0.0282	754.953	0.29915
754.5	0.09496	757.953	0.32308
757.5	0.06982	760.953	0.1741
760.5	0.07296	763.953	-0.01086
763.5	0.0994	766.953	-0.15682
766.5	0.10841	769.953	-0.38942
769.5	0.10599	772.953	-0.51543
772.5	0.13111	775.953	-0.71185
776	0.13299	779.453	-0.79165
779	0.12774	782.453	-0.86774
782	0.13408	785.453	-0.86025
785.5	0.13312	788.953	-0.72651
788.5	0.14177	791.953	-0.52838
792	0.14612	795.453	-0.29653
795.5	0.15416	798.953	-0.00803
798.5	0.17428	801.953	0.27452
802	0.21038	805.453	0.54482
805.5	0.27274	808.953	0.79284
809	0.3377	812.453	0.98058
812.5	0.42131	815.953	1
816	0.49613	819.453	0.97023
819.5	0.60083	822.953	0.82258
823	0.70674	826.453	0.45126
826.5	0.81489	829.953	-0.05041
830	0.91455	833.453	-0.72783
833.5	0.9829	836.953	-1.6217
837	1	840.453	-2.48387
841	0.94224	844.453	-3.23734
844.5	0.74796	847.953	-3.71137
848.5	0.39817	851.953	-3.84008
852	-0.08049	855.453	-3.65377
856	-0.66269	859.453	-3.27438
860	-1.24963	863.453	-2.6376
863.5	-1.76866	866.953	-1.94221
867.5	-2.12333	870.953	-1.39199
871.5	-2.29468	874.953	-0.79168
875.5	-2.29875	878.953	-0.26286
879.5	-2.17697	882.953	0.10703
883.5	-1.96223	886.953	0.24703
887.5	-1.72179	890.953	0.49888
891.5	-1.47243	894.953	0.62335
895.5	-1.22882	898.953	0.69879
899.5	-1.0207	902.953	0.72091
903.5	-0.82558	906.953	0.46297
908	-0.66385	911.453	0.5114
912	-0.5283	915.453	0.40353
916.5	-0.41863	919.953	0.58314
920.5	-0.32635	923.953	0.52816
925	-0.26078	928.453	0.51245
929	-0.19199	932.453	0.41684
933.5	-0.14286	936.953	0.31346
938	-0.10628	941.453	0.3952
942	-0.07354	945.453	0.22216
946.5	-0.05094	949.953	0.08743
951	-0.03468	954.453	0.16504
955.5	-0.00822	958.953	0.13739
960	-0.00357	963.453	0.04731
964.5	0.00464	967.953	0.43368
969	0.00775	972.453	-0.01131
973.5	0.01136	976.953	0.48931
978	0.00818	981.453	0.13165
983	0.02107	986.453	-0.03102
987.5	0.01717	990.953	0.06772
992	0.02096	995.453	0.23911
996.5	0.01101	999.953	-0.0065

## Sheet: Fig3b
Time (ps)	Normalized (-log(T/T0))					Time (ps)	Normalized (-log(T/T0))	Time (ps)	Normalized (-log(T/T0))	Time (ps)	Normalized (-log(T/T0))	Time (ps)	Normalized (-log(T/T0))	Time (ps)	Normalized (-log(T/T0))
	4,2μJ/pulse/cm2	8,5μJ/pulse/cm2	17μJ/pulse/cm2	51μJ/pulse/cm2	102μJ/pulse/cm2		Fit of 4,2μJ/pulse/cm2		Fit of 8,5μJ/pulse/cm2		Fit of 17μJ/pulse/cm2		Fit of 51μJ/pulse/cm2		Fit of 102μJ/pulse/cm2
-1.2	-0.00382	-0.00734	-0.00466	-0.00336	-0.00472	4.1652	-0.98951	4.1652	-1.00279	3.2976	-1.00509	2.9342	-1.00655	1.8392	-1.00343
-1.1	-0.00413	-0.00905	-0.00703	-0.00539	-0.00348	4.66153	-0.98214	4.66153	-0.99502	3.7948	-0.99563	3.43176	-0.99258	2.33786	-0.98578
-1	-0.01242	-0.00872	-0.00988	-0.00443	-0.00349	5.15786	-0.97485	5.15786	-0.98733	4.292	-0.9863	3.92933	-0.97889	2.83652	-0.9686
-0.9	0.00367	-0.00809	-0.00555	-0.0036	-0.00359	5.65419	-0.96762	5.65419	-0.97971	4.7892	-0.97708	4.42689	-0.96548	3.33518	-0.95187
-0.8	-0.00477	-0.01198	-0.00468	-0.00417	-0.00351	6.15052	-0.96046	6.15052	-0.97217	5.2864	-0.96798	4.92445	-0.95235	3.83384	-0.93557
-0.7	0.00399	-0.00705	-0.00263	-0.00397	-0.00317	6.64686	-0.95337	6.64686	-0.96471	5.7836	-0.95899	5.42202	-0.93948	4.3325	-0.9197
-0.6	-0.0137	-0.00382	-0.0058	-0.00402	-0.00352	7.14319	-0.94634	7.14319	-0.95731	6.2808	-0.9501	5.91958	-0.92687	4.83116	-0.90425
-0.5	-0.01991	-0.00664	-0.00641	-0.00317	-0.00352	7.63952	-0.93939	7.63952	-0.94999	6.778	-0.94133	6.41714	-0.91451	5.32982	-0.88919
-0.4	-0.00222	-0.00438	-0.0056	-0.00262	-0.00304	8.13585	-0.93249	8.13585	-0.94274	7.2752	-0.93267	6.91471	-0.9024	5.82848	-0.87451
-0.3	-0.00541	-0.00682	-0.00472	-0.00567	-0.00356	8.63218	-0.92567	8.63218	-0.93557	7.7724	-0.92411	7.41227	-0.89054	6.32714	-0.86022
-0.2	-0.01226	-0.01157	-0.0105	-0.00364	-0.00456	9.12851	-0.9189	9.12851	-0.92846	8.2696	-0.91566	7.90983	-0.8789	6.82579	-0.84628
-0.175	-0.00477	-0.00716	-0.00764	-0.00342	-0.0028	9.62484	-0.91221	9.62484	-0.92142	8.7668	-0.9073	8.4074	-0.8675	7.32445	-0.8327
-0.15	-0.01704	-0.01305	-0.00888	-0.00558	-0.00435	10.1212	-0.90557	10.1212	-0.91445	9.264	-0.89905	8.90496	-0.85632	7.82311	-0.81946
-0.125	-0.00127	-0.0184	-0.00946	-0.00925	-0.00744	10.6175	-0.89899	10.6175	-0.90754	9.76119	-0.89091	9.40252	-0.84536	8.32177	-0.80655
-0.1	-0.03888	-0.03423	-0.02753	-0.0182	-0.01995	11.1138	-0.89248	11.1138	-0.90071	10.2584	-0.88285	9.90009	-0.83461	8.82043	-0.79396
-0.075	-0.03505	-0.07006	-0.0573	-0.05805	-0.06033	11.6102	-0.88603	11.6102	-0.89393	10.7556	-0.8749	10.3977	-0.82407	9.31909	-0.78168
-0.05	-0.07728	-0.14016	-0.13156	-0.13671	-0.1441	12.1065	-0.87964	12.1065	-0.88723	11.2528	-0.86704	10.8952	-0.81373	9.81775	-0.7697
-0.025	-0.20238	-0.22768	-0.22855	-0.24699	-0.2691	12.6028	-0.8733	12.6028	-0.88059	11.75	-0.85928	11.3928	-0.8036	10.3164	-0.75802
0	-0.28111	-0.31532	-0.3298	-0.3601	-0.40254	13.0992	-0.86703	13.0992	-0.87401	12.2472	-0.85161	11.8903	-0.79365	10.8151	-0.74662
0.025	-0.36525	-0.39461	-0.39901	-0.44607	-0.50872	13.5955	-0.86082	13.5955	-0.8675	12.7444	-0.84403	12.3879	-0.7839	11.3137	-0.73549
0.05	-0.40254	-0.43333	-0.46187	-0.51499	-0.58194	14.0918	-0.85466	14.0918	-0.86105	13.2416	-0.83654	12.8855	-0.77433	11.8124	-0.72464
0.075	-0.4741	-0.47235	-0.49395	-0.55399	-0.63271	14.5882	-0.84855	14.5882	-0.85466	13.7388	-0.82914	13.383	-0.76494	12.311	-0.71404
0.1	-0.48462	-0.49542	-0.51956	-0.59033	-0.66081	15.0845	-0.84251	15.0845	-0.84833	14.236	-0.82183	13.8806	-0.75572	12.8097	-0.70369
0.125	-0.50549	-0.51304	-0.53574	-0.60264	-0.69086	15.5808	-0.83652	15.5808	-0.84206	14.7332	-0.8146	14.3782	-0.74668	13.3084	-0.69359
0.15	-0.52812	-0.52557	-0.54863	-0.61463	-0.70204	16.0771	-0.83058	16.0771	-0.83585	15.2304	-0.80746	14.8757	-0.73781	13.807	-0.68372
0.175	-0.53019	-0.52843	-0.56129	-0.63179	-0.71572	16.5735	-0.8247	16.5735	-0.8297	15.7276	-0.80041	15.3733	-0.7291	14.3057	-0.67408
0.2	-0.54581	-0.54879	-0.57732	-0.64555	-0.72448	17.0698	-0.81888	17.0698	-0.82361	16.2248	-0.79343	15.8709	-0.72055	14.8043	-0.66467
0.2248	-0.55426	-0.5568	-0.59231	-0.65987	-0.7359	17.5661	-0.8131	17.5661	-0.81757	16.722	-0.78654	16.3684	-0.71215	15.303	-0.65547
0.2526	-0.58438	-0.5729	-0.61628	-0.67455	-0.74824	18.0625	-0.80738	18.0625	-0.8116	17.2192	-0.77973	16.866	-0.70391	15.8017	-0.64648
0.2839	-0.59346	-0.5914	-0.62709	-0.69557	-0.766	18.5588	-0.80171	18.5588	-0.80567	17.7164	-0.773	17.3635	-0.69582	16.3003	-0.6377
0.3191	-0.61577	-0.61347	-0.64563	-0.72486	-0.78516	19.0551	-0.79609	19.0551	-0.79981	18.2136	-0.76635	17.8611	-0.68788	16.799	-0.62911
0.3586	-0.64366	-0.62615	-0.66493	-0.74422	-0.80498	19.5515	-0.79053	19.5515	-0.794	18.7108	-0.75977	18.3587	-0.68007	17.2976	-0.62071
0.403	-0.64781	-0.66502	-0.69015	-0.76068	-0.81758	20.0478	-0.78501	20.0478	-0.78825	19.208	-0.75327	18.8562	-0.67241	17.7963	-0.6125
0.453	-0.6733	-0.67233	-0.71621	-0.7728	-0.82973	20.5441	-0.77954	20.5441	-0.78254	19.7052	-0.74685	19.3538	-0.66488	18.295	-0.60448
0.5091	-0.68908	-0.69759	-0.73161	-0.78947	-0.85792	21.0405	-0.77412	21.0405	-0.7769	20.2024	-0.7405	19.8514	-0.65748	18.7936	-0.59662
0.572	-0.74279	-0.71524	-0.75087	-0.8141	-0.86681	21.5368	-0.76875	21.5368	-0.7713	20.6996	-0.73422	20.3489	-0.65022	19.2923	-0.58894
0.643	-0.74231	-0.73901	-0.77227	-0.82693	-0.88531	22.0331	-0.76343	22.0331	-0.76576	21.1968	-0.72801	20.8465	-0.64308	19.7909	-0.58142
0.7226	-0.77307	-0.76397	-0.79943	-0.84851	-0.8989	22.5295	-0.75816	22.5295	-0.76027	21.694	-0.72188	21.344	-0.63606	20.2896	-0.57407
0.8122	-0.79315	-0.7866	-0.82868	-0.87218	-0.90982	23.0258	-0.75293	23.0258	-0.75483	22.1912	-0.71581	21.8416	-0.62916	20.7883	-0.56687
0.9127	-0.8204	-0.814	-0.84567	-0.89535	-0.93175	23.5221	-0.74775	23.5221	-0.74944	22.6884	-0.70982	22.3392	-0.62239	21.2869	-0.55982
1.0258	-0.83968	-0.84386	-0.8676	-0.91689	-0.94956	24.0185	-0.74261	24.0185	-0.7441	23.1856	-0.70389	22.8367	-0.61573	21.7856	-0.55292
1.1528	-0.86438	-0.87186	-0.90514	-0.93895	-0.96496	24.5148	-0.73753	24.5148	-0.73881	23.6828	-0.69803	23.3343	-0.60918	22.2842	-0.54616
1.2956	-0.87777	-0.88388	-0.91886	-0.94995	-0.9811	25.0111	-0.73248	25.0111	-0.73356	24.18	-0.69223	23.8319	-0.60274	22.7829	-0.53954
1.4562	-0.89928	-0.91982	-0.94468	-0.97288	-0.99298	25.5074	-0.72748	25.5074	-0.72837	24.6772	-0.6865	24.3294	-0.59641	23.2816	-0.53306
1.6364	-0.93052	-0.9447	-0.97323	-0.98085	-0.99552	26.0038	-0.72253	26.0038	-0.72322	25.1744	-0.68084	24.827	-0.59018	23.7802	-0.52671
1.8392	-0.95729	-0.95123	-0.96718	-0.98806	-0.9933	26.5001	-0.71762	26.5001	-0.71813	25.6716	-0.67523	25.3245	-0.58406	24.2789	-0.52048
2.067	-0.97004	-0.96165	-1	-0.9987	-1	26.9964	-0.71275	26.9964	-0.71307	26.1688	-0.66969	25.8221	-0.57804	24.7775	-0.51438
2.3231	-0.97307	-0.97196	-0.99046	-0.98996	-0.99117	27.4928	-0.70792	27.4928	-0.70807	26.666	-0.66422	26.3197	-0.57212	25.2762	-0.5084
2.6108	-1	-0.98457	-0.99669	-1	-0.97705	27.9891	-0.70314	27.9891	-0.70311	27.1632	-0.6588	26.8172	-0.56629	25.7749	-0.50254
2.9342	-0.97865	-0.99714	-0.99259	-0.99982	-0.96543	28.4854	-0.6984	28.4854	-0.69819	27.6604	-0.65344	27.3148	-0.56056	26.2735	-0.49679
3.2976	-0.99155	-1	-0.99093	-0.99633	-0.95896	28.9818	-0.6937	28.9818	-0.69332	28.1576	-0.64814	27.8124	-0.55492	26.7722	-0.49116
3.7062	-0.99108	-0.99663	-0.99373	-0.99547	-0.94833	29.4781	-0.68904	29.4781	-0.6885	28.6548	-0.6429	28.3099	-0.54937	27.2708	-0.48563
4.1652	-0.99442	-0.99507	-0.98483	-0.97233	-0.92766	29.9744	-0.68442	29.9744	-0.68371	29.152	-0.63772	28.8075	-0.54391	27.7695	-0.4802
4.6811	-0.98916	-0.99625	-0.98111	-0.9539	-0.91126	30.4707	-0.67984	30.4707	-0.67898	29.6492	-0.63259	29.3051	-0.53854	28.2681	-0.47488
5.261	-0.97625	-0.97749	-0.96747	-0.94361	-0.89194	30.9671	-0.6753	30.9671	-0.67428	30.1464	-0.62752	29.8026	-0.53324	28.7668	-0.46966
5.9126	-0.96191	-0.97571	-0.96316	-0.93402	-0.86963	31.4634	-0.6708	31.4634	-0.66963	30.6436	-0.62251	30.3002	-0.52804	29.2655	-0.46453
6.645	-0.95203	-0.96885	-0.95452	-0.91242	-0.8391	31.9597	-0.66633	31.9597	-0.66501	31.1408	-0.61755	30.7978	-0.52291	29.7641	-0.4595
7.4682	-0.94629	-0.95394	-0.94124	-0.88687	-0.82546	32.4561	-0.66191	32.4561	-0.66044	31.638	-0.61264	31.2953	-0.51786	30.2628	-0.45456
8.3932	-0.93339	-0.94415	-0.91696	-0.86711	-0.79697	32.9524	-0.65752	32.9524	-0.65591	32.1352	-0.60779	31.7929	-0.51289	30.7614	-0.44971
9.4328	-0.89259	-0.92749	-0.89325	-0.84682	-0.77646	33.4487	-0.65318	33.4487	-0.65142	32.6324	-0.60299	32.2904	-0.50799	31.2601	-0.44494
10.6012	-0.89068	-0.90965	-0.87404	-0.81851	-0.74877	33.9451	-0.64887	33.9451	-0.64698	33.1296	-0.59824	32.788	-0.50317	31.7588	-0.44026
11.9144	-0.88908	-0.89719	-0.85808	-0.78932	-0.7197	34.4414	-0.64459	34.4414	-0.64257	33.6268	-0.59354	33.2856	-0.49842	32.2574	-0.43566
13.3903	-0.8604	-0.8709	-0.83738	-0.75981	-0.69217	34.9377	-0.64035	34.9377	-0.6382	34.124	-0.58889	33.7831	-0.49374	32.7561	-0.43115
15.0488	-0.83777	-0.84416	-0.8084	-0.72517	-0.66012	35.4341	-0.63615	35.4341	-0.63386	34.6212	-0.58429	34.2807	-0.48913	33.2548	-0.42671
16.913	-0.81386	-0.82532	-0.7787	-0.70664	-0.62649	35.9304	-0.63198	35.9304	-0.62957	35.1184	-0.57974	34.7783	-0.48459	33.7534	-0.42234
19.0079	-0.80127	-0.80495	-0.75293	-0.67235	-0.59952	36.4267	-0.62785	36.4267	-0.62532	35.6156	-0.57524	35.2758	-0.48012	34.2521	-0.41805
21.3624	-0.77195	-0.76535	-0.72591	-0.63567	-0.56179	36.9231	-0.62376	36.9231	-0.6211	36.1128	-0.57078	35.7734	-0.47571	34.7507	-0.41383
24.0086	-0.74342	-0.74406	-0.69657	-0.60142	-0.52632	37.4194	-0.61969	37.4194	-0.61692	36.61	-0.56637	36.2709	-0.47136	35.2494	-0.40968
26.9824	-0.73163	-0.71765	-0.66179	-0.56573	-0.49017	37.9157	-0.61567	37.9157	-0.61278	37.1072	-0.56201	36.7685	-0.46708	35.748	-0.4056
30.3247	-0.68844	-0.67956	-0.62521	-0.52566	-0.45784	38.4121	-0.61167	38.4121	-0.60867	37.6044	-0.5577	37.2661	-0.46285	36.2467	-0.40159
34.0811	-0.64796	-0.64106	-0.58445	-0.49544	-0.42505	38.9084	-0.60771	38.9084	-0.6046	38.1016	-0.55343	37.7636	-0.45869	36.7454	-0.39764
38.3026	-0.61163	-0.60676	-0.55128	-0.45902	-0.38835	39.4047	-0.60378	39.4047	-0.60056	38.5988	-0.5492	38.2612	-0.45459	37.244	-0.39376
43.0471	-0.55824	-0.56971	-0.50905	-0.41919	-0.35334	39.901	-0.59989	39.901	-0.59656	39.096	-0.54502	38.7588	-0.45054	37.7427	-0.38993
48.3792	-0.54039	-0.53837	-0.47423	-0.38167	-0.31798	40.3974	-0.59603	40.3974	-0.5926	39.5932	-0.54088	39.2563	-0.44655	38.2413	-0.38617
54.372	-0.49928	-0.49049	-0.43949	-0.34878	-0.28856	40.8937	-0.5922	40.8937	-0.58867	40.0904	-0.53678	39.7539	-0.44261	38.74	-0.38247
61.107	-0.44366	-0.44791	-0.39709	-0.3124	-0.25548	41.39	-0.5884	41.39	-0.58477	40.5876	-0.53273	40.2514	-0.43873	39.2387	-0.37882
68.6762	-0.42677	-0.41783	-0.3609	-0.28068	-0.22659	41.8864	-0.58463	41.8864	-0.58091	41.0848	-0.52871	40.749	-0.4349	39.7373	-0.37523
77.183	-0.37768	-0.37993	-0.31983	-0.24687	-0.19941	42.3827	-0.58089	42.3827	-0.57708	41.582	-0.52474	41.2466	-0.43112	40.236	-0.37169
86.7435	-0.35458	-0.34095	-0.28265	-0.21628	-0.1735	42.879	-0.57719	42.879	-0.57328	42.0792	-0.52081	41.7441	-0.4274	40.7346	-0.36821
97.4883	-0.31601	-0.29796	-0.2484	-0.18731	-0.14991	43.3754	-0.57351	43.3754	-0.56952	42.5764	-0.51692	42.2417	-0.42372	41.2333	-0.36478
109.564	-0.2835	-0.25884	-0.21443	-0.15782	-0.1261	43.8717	-0.56987	43.8717	-0.56578	43.0736	-0.51307	42.7393	-0.42009	41.732	-0.3614
123.136	-0.20955	-0.22564	-0.18666	-0.13483	-0.10678	44.368	-0.56625	44.368	-0.56208	43.5708	-0.50925	43.2368	-0.41651	42.2306	-0.35807
138.388	-0.19139	-0.19653	-0.15817	-0.11354	-0.08726	44.8644	-0.56266	44.8644	-0.55842	44.068	-0.50548	43.7344	-0.41298	42.7293	-0.35479
155.53	-0.17019	-0.16456	-0.1333	-0.09469	-0.07401	45.3607	-0.55911	45.3607	-0.55478	44.5652	-0.50174	44.232	-0.40949	43.2279	-0.35155
174.796	-0.12653	-0.1399	-0.10863	-0.07693	-0.0599	45.857	-0.55558	45.857	-0.55117	45.0624	-0.49804	44.7295	-0.40605	43.7266	-0.34836
196.447	-0.11075	-0.11434	-0.08383	-0.06339	-0.04792	46.3533	-0.55208	46.3533	-0.5476	45.5596	-0.49438	45.2271	-0.40265	44.2253	-0.34522
220.781	-0.08398	-0.09513	-0.06935	-0.04979	-0.03866	46.8497	-0.54861	46.8497	-0.54406	46.0568	-0.49076	45.7246	-0.3993	44.7239	-0.34212
248.129	-0.08174	-0.07325	-0.05093	-0.03836	-0.02971	47.346	-0.54517	47.346	-0.54054	46.554	-0.48717	46.2222	-0.39599	45.2226	-0.33906
278.864	-0.07282	-0.06082	-0.04133	-0.02907	-0.02262	47.8423	-0.54175	47.8423	-0.53706	47.0512	-0.48361	46.7198	-0.39272	45.7212	-0.33605
313.406	-0.0368	-0.05018	-0.03474	-0.02293	-0.01742	48.3387	-0.53836	48.3387	-0.5336	47.5484	-0.48009	47.2173	-0.38949	46.2199	-0.33307
352.228	-0.03824	-0.03531	-0.02473	-0.01775	-0.01374	48.835	-0.535	48.835	-0.53018	48.0456	-0.47661	47.7149	-0.3863	46.7186	-0.33014
395.858	-0.02023	-0.0303	-0.01956	-0.01437	-0.011	49.3313	-0.53167	49.3313	-0.52678	48.5428	-0.47316	48.2125	-0.38315	47.2172	-0.32725
444.892	-0.02724	-0.02414	-0.01697	-0.0106	-0.00894	49.8277	-0.52836	49.8277	-0.52341	49.04	-0.46974	48.71	-0.38004	47.7159	-0.32439
500	-0.00254	-0.0188	-0.01493	-0.0103	-0.00756	50.324	-0.52508	50.324	-0.52007	49.5372	-0.46636	49.2076	-0.37696	48.2145	-0.32157
						50.8203	-0.52183	50.8203	-0.51676	50.0344	-0.46301	49.7052	-0.37393	48.7132	-0.31879
						51.3167	-0.5186	51.3167	-0.51347	50.5316	-0.45969	50.2027	-0.37093	49.2118	-0.31605
						51.813	-0.5154	51.813	-0.51022	51.0288	-0.45641	50.7003	-0.36796	49.7105	-0.31334
						52.3093	-0.51222	52.3093	-0.50699	51.526	-0.45315	51.1979	-0.36504	50.2092	-0.31067
						52.8056	-0.50906	52.8056	-0.50378	52.0232	-0.44993	51.6954	-0.36214	50.7078	-0.30802
						53.302	-0.50594	53.302	-0.5006	52.5204	-0.44674	52.193	-0.35928	51.2065	-0.30542
						53.7983	-0.50283	53.7983	-0.49745	53.0176	-0.44358	52.6905	-0.35645	51.7052	-0.30284
						54.2946	-0.49975	54.2946	-0.49433	53.5148	-0.44045	53.1881	-0.35366	52.2038	-0.3003
						54.791	-0.4967	54.791	-0.49123	54.012	-0.43735	53.6857	-0.3509	52.7025	-0.29778
						55.2873	-0.49367	55.2873	-0.48816	54.5092	-0.43427	54.1832	-0.34817	53.2011	-0.2953
						55.7836	-0.49066	55.7836	-0.48511	55.0064	-0.43123	54.6808	-0.34547	53.6998	-0.29285
						56.28	-0.48768	56.28	-0.48209	55.5036	-0.42822	55.1784	-0.3428	54.1984	-0.29043
						56.7763	-0.48472	56.7763	-0.47909	56.0008	-0.42523	55.6759	-0.34016	54.6971	-0.28803
						57.2726	-0.48178	57.2726	-0.47611	56.498	-0.42227	56.1735	-0.33755	55.1958	-0.28567
						57.769	-0.47886	57.769	-0.47316	56.9952	-0.41934	56.671	-0.33497	55.6944	-0.28333
						58.2653	-0.47597	58.2653	-0.47024	57.4924	-0.41644	57.1686	-0.33242	56.1931	-0.28102
						58.7616	-0.4731	58.7616	-0.46733	57.9896	-0.41357	57.6662	-0.32989	56.6917	-0.27873
						59.258	-0.47025	59.258	-0.46446	58.4868	-0.41072	58.1637	-0.3274	57.1904	-0.27647
						59.7543	-0.46743	59.7543	-0.4616	58.984	-0.40789	58.6613	-0.32493	57.6891	-0.27424
						60.2506	-0.46462	60.2506	-0.45877	59.4811	-0.4051	59.1589	-0.32248	58.1877	-0.27203
						60.7469	-0.46184	60.7469	-0.45596	59.9783	-0.40233	59.6564	-0.32006	58.6864	-0.26985
						61.2433	-0.45907	61.2433	-0.45317	60.4755	-0.39958	60.154	-0.31767	59.185	-0.26769
						61.7396	-0.45633	61.7396	-0.45041	60.9727	-0.39686	60.6516	-0.31531	59.6837	-0.26555
						62.2359	-0.45361	62.2359	-0.44766	61.4699	-0.39416	61.1491	-0.31296	60.1824	-0.26344
						62.7323	-0.45091	62.7323	-0.44494	61.9671	-0.39149	61.6467	-0.31065	60.681	-0.26135
						63.2286	-0.44823	63.2286	-0.44224	62.4644	-0.38884	62.1442	-0.30835	61.1797	-0.25929
						63.7249	-0.44557	63.7249	-0.43956	62.9616	-0.38622	62.6418	-0.30608	61.6783	-0.25724
						64.2213	-0.44293	64.2213	-0.43691	63.4588	-0.38362	63.1394	-0.30384	62.177	-0.25522
						64.7176	-0.44031	64.7176	-0.43427	63.956	-0.38104	63.6369	-0.30161	62.6756	-0.25322
						65.2139	-0.43772	65.2139	-0.43166	64.4531	-0.37849	64.1345	-0.29941	63.1743	-0.25124
						65.7103	-0.43513	65.7103	-0.42906	64.9504	-0.37596	64.6321	-0.29723	63.673	-0.24928
						66.2066	-0.43257	66.2066	-0.42649	65.4476	-0.37345	65.1296	-0.29508	64.1716	-0.24734
						66.7029	-0.43003	66.7029	-0.42394	65.9447	-0.37096	65.6272	-0.29294	64.6703	-0.24542
						67.1993	-0.42751	67.1993	-0.4214	66.442	-0.3685	66.1248	-0.29083	65.1689	-0.24352
						67.6956	-0.425	67.6956	-0.41889	66.9391	-0.36606	66.6223	-0.28873	65.6676	-0.24164
						68.1919	-0.42252	68.1919	-0.41639	67.4364	-0.36364	67.1199	-0.28666	66.1663	-0.23977
						68.6882	-0.42005	68.6882	-0.41392	67.9335	-0.36124	67.6174	-0.28461	66.6649	-0.23793
						69.1846	-0.4176	69.1846	-0.41146	68.4308	-0.35886	68.115	-0.28257	67.1636	-0.23611
						69.6809	-0.41517	69.6809	-0.40903	68.9279	-0.3565	68.6126	-0.28056	67.6623	-0.2343
						70.1772	-0.41276	70.1772	-0.40661	69.4252	-0.35416	69.1101	-0.27856	68.1609	-0.23251
						70.6736	-0.41036	70.6736	-0.40421	69.9223	-0.35184	69.6077	-0.27659	68.6596	-0.23074
						71.1699	-0.40798	71.1699	-0.40183	70.4196	-0.34955	70.1052	-0.27463	69.1582	-0.22899
						71.6662	-0.40562	71.6662	-0.39947	70.9167	-0.34727	70.6028	-0.27269	69.6569	-0.22725
						72.1626	-0.40328	72.1626	-0.39712	71.4139	-0.34501	71.1004	-0.27077	70.1556	-0.22553
						72.6589	-0.40095	72.6589	-0.3948	71.9111	-0.34277	71.5979	-0.26887	70.6542	-0.22383
						73.1552	-0.39864	73.1552	-0.39249	72.4083	-0.34055	72.0955	-0.26699	71.1529	-0.22214
						73.6516	-0.39635	73.6516	-0.3902	72.9055	-0.33835	72.5931	-0.26512	71.6515	-0.22047
						74.1479	-0.39407	74.1479	-0.38793	73.4027	-0.33617	73.0906	-0.26327	72.1502	-0.21881
						74.6442	-0.39181	74.6442	-0.38567	73.8999	-0.33401	73.5882	-0.26144	72.6488	-0.21717
						75.1406	-0.38957	75.1406	-0.38343	74.3971	-0.33186	74.0858	-0.25962	73.1475	-0.21555
						75.6369	-0.38734	75.6369	-0.38121	74.8943	-0.32973	74.5833	-0.25782	73.6462	-0.21394
						76.1332	-0.38513	76.1332	-0.379	75.3915	-0.32762	75.0809	-0.25604	74.1448	-0.21234
						76.6295	-0.38293	76.6295	-0.37682	75.8887	-0.32553	75.5785	-0.25427	74.6435	-0.21076
						77.1259	-0.38075	77.1259	-0.37464	76.3859	-0.32346	76.076	-0.25252	75.1421	-0.2092
						77.6222	-0.37859	77.6222	-0.37249	76.8831	-0.3214	76.5736	-0.25079	75.6408	-0.20765
						78.1185	-0.37644	78.1185	-0.37035	77.3803	-0.31936	77.0711	-0.24907	76.1395	-0.20611
						78.6149	-0.3743	78.6149	-0.36822	77.8775	-0.31734	77.5687	-0.24736	76.6381	-0.20459
						79.1112	-0.37218	79.1112	-0.36612	78.3747	-0.31533	78.0663	-0.24567	77.1368	-0.20308
						79.6075	-0.37008	79.6075	-0.36402	78.8719	-0.31334	78.5638	-0.24399	77.6354	-0.20158
						80.1039	-0.36799	80.1039	-0.36195	79.3691	-0.31137	79.0614	-0.24233	78.1341	-0.2001
						80.6002	-0.36592	80.6002	-0.35989	79.8663	-0.30941	79.559	-0.24069	78.6328	-0.19863
						81.0965	-0.36386	81.0965	-0.35784	80.3635	-0.30747	80.0565	-0.23906	79.1314	-0.19718
						81.5929	-0.36181	81.5929	-0.35581	80.8607	-0.30554	80.5541	-0.23744	79.6301	-0.19573
						82.0892	-0.35978	82.0892	-0.35379	81.3579	-0.30363	81.0516	-0.23583	80.1287	-0.1943
						82.5855	-0.35776	82.5855	-0.35179	81.8551	-0.30174	81.5492	-0.23424	80.6274	-0.19289
						83.0819	-0.35576	83.0819	-0.34981	82.3523	-0.29986	82.0468	-0.23266	81.1261	-0.19148
						83.5782	-0.35377	83.5782	-0.34784	82.8495	-0.29799	82.5443	-0.2311	81.6247	-0.19009
						84.0745	-0.3518	84.0745	-0.34588	83.3467	-0.29614	83.0419	-0.22955	82.1234	-0.18871
						84.5708	-0.34984	84.5708	-0.34394	83.8439	-0.29431	83.5395	-0.22801	82.622	-0.18734
						85.0672	-0.34789	85.0672	-0.34201	84.3411	-0.29249	84.037	-0.22649	83.1207	-0.18598
						85.5635	-0.34595	85.5635	-0.34009	84.8383	-0.29068	84.5346	-0.22498	83.6193	-0.18464
						86.0598	-0.34403	86.0598	-0.33819	85.3355	-0.28889	85.0322	-0.22348	84.118	-0.1833
						86.5562	-0.34213	86.5562	-0.3363	85.8327	-0.28712	85.5297	-0.22199	84.6167	-0.18198
						87.0525	-0.34023	87.0525	-0.33443	86.3299	-0.28535	86.0273	-0.22051	85.1153	-0.18067
						87.5488	-0.33835	87.5488	-0.33257	86.8271	-0.2836	86.5249	-0.21905	85.614	-0.17937
						88.0452	-0.33648	88.0452	-0.33072	87.3243	-0.28187	87.0224	-0.2176	86.1127	-0.17808
						88.5415	-0.33463	88.5415	-0.32889	87.8215	-0.28015	87.52	-0.21616	86.6113	-0.1768
						89.0378	-0.33278	89.0378	-0.32707	88.3187	-0.27844	88.0175	-0.21474	87.11	-0.17554
						89.5341	-0.33095	89.5341	-0.32526	88.8159	-0.27674	88.5151	-0.21332	87.6086	-0.17428
						90.0305	-0.32913	90.0305	-0.32347	89.3131	-0.27506	89.0127	-0.21192	88.1073	-0.17304
						90.5268	-0.32733	90.5268	-0.32169	89.8103	-0.27339	89.5102	-0.21052	88.606	-0.1718
						91.0232	-0.32553	91.0232	-0.31992	90.3075	-0.27174	90.0078	-0.20914	89.1046	-0.17057
						91.5195	-0.32375	91.5195	-0.31816	90.8047	-0.2701	90.5054	-0.20777	89.6033	-0.16936
						92.0158	-0.32198	92.0158	-0.31642	91.3019	-0.26847	91.0029	-0.20641	90.1019	-0.16815
						92.5121	-0.32022	92.5121	-0.31469	91.7991	-0.26685	91.5005	-0.20506	90.6006	-0.16696
						93.0085	-0.31848	93.0085	-0.31297	92.2963	-0.26524	91.998	-0.20372	91.0992	-0.16578
						93.5048	-0.31674	93.5048	-0.31126	92.7935	-0.26365	92.4956	-0.2024	91.5979	-0.1646
						94.0011	-0.31502	94.0011	-0.30956	93.2907	-0.26207	92.9932	-0.20108	92.0966	-0.16343
						94.4975	-0.31331	94.4975	-0.30788	93.7879	-0.2605	93.4907	-0.19977	92.5952	-0.16228
						94.9938	-0.31161	94.9938	-0.30621	94.2851	-0.25894	93.9883	-0.19847	93.0939	-0.16113
						95.4901	-0.30992	95.4901	-0.30455	94.7823	-0.2574	94.4859	-0.19719	93.5925	-0.15999
						95.9865	-0.30824	95.9865	-0.3029	95.2795	-0.25586	94.9834	-0.19591	94.0912	-0.15887
						96.4828	-0.30658	96.4828	-0.30127	95.7767	-0.25434	95.481	-0.19464	94.5899	-0.15775
						96.9791	-0.30492	96.9791	-0.29964	96.2739	-0.25283	95.9785	-0.19339	95.0885	-0.15664
						97.4754	-0.30328	97.4754	-0.29803	96.7711	-0.25133	96.4761	-0.19214	95.5872	-0.15554
						97.9718	-0.30165	97.9718	-0.29642	97.2683	-0.24984	96.9737	-0.1909	96.0858	-0.15445
						98.4681	-0.30002	98.4681	-0.29483	97.7655	-0.24837	97.4712	-0.18967	96.5845	-0.15336
						98.9644	-0.29841	98.9644	-0.29325	98.2627	-0.2469	97.9688	-0.18846	97.0832	-0.15229
						99.4608	-0.29681	99.4608	-0.29168	98.7599	-0.24544	98.4664	-0.18725	97.5818	-0.15122
						99.9571	-0.29522	99.9571	-0.29012	99.2571	-0.244	98.9639	-0.18605	98.0805	-0.15017
						100.453	-0.29364	100.453	-0.28857	99.7543	-0.24257	99.4615	-0.18485	98.5791	-0.14912
						100.95	-0.29207	100.95	-0.28703	100.252	-0.24114	99.9591	-0.18367	99.0778	-0.14808
						101.446	-0.29051	101.446	-0.28551	100.749	-0.23973	100.457	-0.1825	99.5764	-0.14705
						101.942	-0.28896	101.942	-0.28399	101.246	-0.23833	100.954	-0.18133	100.075	-0.14602
						102.439	-0.28742	102.439	-0.28248	101.743	-0.23694	101.452	-0.18018	100.574	-0.14501
						102.935	-0.28589	102.935	-0.28099	102.24	-0.23555	101.949	-0.17903	101.072	-0.144
						103.431	-0.28437	103.431	-0.2795	102.738	-0.23418	102.447	-0.17789	101.571	-0.143
						103.928	-0.28286	103.928	-0.27802	103.235	-0.23282	102.944	-0.17676	102.07	-0.14201
						104.424	-0.28136	104.424	-0.27656	103.732	-0.23147	103.442	-0.17564	102.568	-0.14102
						104.92	-0.27987	104.92	-0.2751	104.229	-0.23013	103.94	-0.17453	103.067	-0.14005
						105.417	-0.27839	105.417	-0.27365	104.726	-0.22879	104.437	-0.17342	103.566	-0.13908
						105.913	-0.27692	105.913	-0.27222	105.224	-0.22747	104.935	-0.17233	104.064	-0.13812
						106.409	-0.27546	106.409	-0.27079	105.721	-0.22616	105.432	-0.17124	104.563	-0.13717
						106.906	-0.274	106.906	-0.26937	106.218	-0.22485	105.93	-0.17016	105.062	-0.13622
						107.402	-0.27256	107.402	-0.26796	106.715	-0.22356	106.427	-0.16909	105.56	-0.13528
						107.898	-0.27112	107.898	-0.26656	107.212	-0.22227	106.925	-0.16802	106.059	-0.13435
						108.395	-0.2697	108.395	-0.26518	107.71	-0.221	107.423	-0.16696	106.558	-0.13343
						108.891	-0.26828	108.891	-0.26379	108.207	-0.21973	107.92	-0.16592	107.056	-0.13251
						109.387	-0.26688	109.387	-0.26242	108.704	-0.21847	108.418	-0.16487	107.555	-0.1316
						109.884	-0.26548	109.884	-0.26106	109.201	-0.21722	108.915	-0.16384	108.054	-0.1307
						110.38	-0.26409	110.38	-0.25971	109.698	-0.21598	109.413	-0.16281	108.552	-0.12981
						110.876	-0.26271	110.876	-0.25836	110.196	-0.21475	109.91	-0.1618	109.051	-0.12892
						111.373	-0.26134	111.373	-0.25703	110.693	-0.21352	110.408	-0.16078	109.55	-0.12804
						111.869	-0.25997	111.869	-0.2557	111.19	-0.21231	110.905	-0.15978	110.048	-0.12716
						112.365	-0.25862	112.365	-0.25438	111.687	-0.2111	111.403	-0.15878	110.547	-0.1263
						112.862	-0.25727	112.862	-0.25307	112.184	-0.20991	111.901	-0.15779	111.046	-0.12544
						113.358	-0.25593	113.358	-0.25177	112.682	-0.20872	112.398	-0.15681	111.544	-0.12458
						113.854	-0.2546	113.854	-0.25048	113.179	-0.20753	112.896	-0.15583	112.043	-0.12374
						114.351	-0.25328	114.351	-0.2492	113.676	-0.20636	113.393	-0.15487	112.542	-0.1229
						114.847	-0.25197	114.847	-0.24792	114.173	-0.2052	113.891	-0.1539	113.04	-0.12206
						115.343	-0.25067	115.343	-0.24665	114.67	-0.20404	114.388	-0.15295	113.539	-0.12123
						115.84	-0.24937	115.84	-0.2454	115.168	-0.20289	114.886	-0.152	114.038	-0.12041
						116.336	-0.24808	116.336	-0.24414	115.665	-0.20175	115.384	-0.15106	114.536	-0.1196
						116.832	-0.2468	116.832	-0.2429	116.162	-0.20062	115.881	-0.15013	115.035	-0.11879
						117.329	-0.24553	117.329	-0.24167	116.659	-0.19949	116.379	-0.1492	115.534	-0.11799
						117.825	-0.24426	117.825	-0.24044	117.156	-0.19837	116.876	-0.14828	116.032	-0.11719
						118.321	-0.24301	118.321	-0.23922	117.654	-0.19726	117.374	-0.14736	116.531	-0.1164
						118.818	-0.24176	118.818	-0.23801	118.151	-0.19616	117.871	-0.14645	117.03	-0.11561
						119.314	-0.24051	119.314	-0.23681	118.648	-0.19507	118.369	-0.14555	117.528	-0.11484
						119.81	-0.23928	119.81	-0.23561	119.145	-0.19398	118.866	-0.14466	118.027	-0.11406
						120.307	-0.23805	120.307	-0.23442	119.642	-0.1929	119.364	-0.14377	118.526	-0.1133
						120.803	-0.23684	120.803	-0.23324	120.14	-0.19183	119.862	-0.14289	119.024	-0.11254
						121.299	-0.23562	121.299	-0.23207	120.637	-0.19076	120.359	-0.14201	119.523	-0.11178
						121.796	-0.23442	121.796	-0.2309	121.134	-0.1897	120.857	-0.14114	120.021	-0.11103
						122.292	-0.23322	122.292	-0.22974	121.631	-0.18865	121.354	-0.14028	120.52	-0.11029
						122.788	-0.23203	122.788	-0.22859	122.128	-0.18761	121.852	-0.13942	121.019	-0.10955
						123.285	-0.23085	123.285	-0.22745	122.626	-0.18657	122.349	-0.13856	121.517	-0.10882
						123.781	-0.22968	123.781	-0.22631	123.123	-0.18554	122.847	-0.13772	122.016	-0.1081
						124.277	-0.22851	124.277	-0.22518	123.62	-0.18452	123.345	-0.13688	122.515	-0.10738
						124.774	-0.22735	124.774	-0.22406	124.117	-0.1835	123.842	-0.13604	123.013	-0.10666
						125.27	-0.22619	125.27	-0.22294	124.614	-0.18249	124.34	-0.13522	123.512	-0.10595
						125.766	-0.22505	125.766	-0.22184	125.112	-0.18149	124.837	-0.13439	124.011	-0.10525
						126.263	-0.2239	126.263	-0.22073	125.609	-0.18049	125.335	-0.13358	124.509	-0.10455
						126.759	-0.22277	126.759	-0.21964	126.106	-0.1795	125.832	-0.13276	125.008	-0.10385
						127.255	-0.22165	127.255	-0.21855	126.603	-0.17852	126.33	-0.13196	125.507	-0.10317
						127.752	-0.22053	127.752	-0.21747	127.1	-0.17754	126.827	-0.13116	126.005	-0.10248
						128.248	-0.21941	128.248	-0.2164	127.597	-0.17657	127.325	-0.13036	126.504	-0.10181
						128.744	-0.21831	128.744	-0.21533	128.095	-0.17561	127.823	-0.12957	127.003	-0.10113
						129.241	-0.21721	129.241	-0.21427	128.592	-0.17465	128.32	-0.12879	127.501	-0.10046
						129.737	-0.21611	129.737	-0.21321	129.089	-0.1737	128.818	-0.12801	128	-0.0998
						130.233	-0.21503	130.233	-0.21217	129.586	-0.17275	129.315	-0.12724	128.499	-0.09915
						130.73	-0.21395	130.73	-0.21112	130.083	-0.17181	129.813	-0.12647	128.997	-0.09849
						131.226	-0.21287	131.226	-0.21009	130.581	-0.17088	130.31	-0.12571	129.496	-0.09785
						131.722	-0.2118	131.722	-0.20906	131.078	-0.16995	130.808	-0.12495	129.995	-0.0972
						132.219	-0.21074	132.219	-0.20804	131.575	-0.16903	131.306	-0.1242	130.493	-0.09656
						132.715	-0.20969	132.715	-0.20702	132.072	-0.16812	131.803	-0.12345	130.992	-0.09593
						133.211	-0.20864	133.211	-0.20601	132.57	-0.16721	132.301	-0.12271	131.491	-0.0953
						133.708	-0.2076	133.708	-0.20501	133.067	-0.1663	132.798	-0.12198	131.989	-0.09468
						134.204	-0.20656	134.204	-0.20401	133.564	-0.16541	133.296	-0.12125	132.488	-0.09406
						134.7	-0.20553	134.7	-0.20302	134.061	-0.16452	133.793	-0.12052	132.987	-0.09345
						135.197	-0.20451	135.197	-0.20203	134.558	-0.16363	134.291	-0.1198	133.485	-0.09284
						135.693	-0.20349	135.693	-0.20105	135.055	-0.16275	134.788	-0.11908	133.984	-0.09223
						136.189	-0.20248	136.189	-0.20008	135.553	-0.16188	135.286	-0.11837	134.483	-0.09163
						136.686	-0.20147	136.686	-0.19911	136.05	-0.16101	135.784	-0.11766	134.981	-0.09104
						137.182	-0.20047	137.182	-0.19815	136.547	-0.16014	136.281	-0.11696	135.48	-0.09045
						137.678	-0.19947	137.678	-0.19719	137.044	-0.15929	136.779	-0.11627	135.979	-0.08986
						138.175	-0.19848	138.175	-0.19624	137.541	-0.15843	137.276	-0.11557	136.477	-0.08928
						138.671	-0.1975	138.671	-0.19529	138.039	-0.15759	137.774	-0.11489	136.976	-0.0887
						139.167	-0.19652	139.167	-0.19436	138.536	-0.15675	138.271	-0.1142	137.475	-0.08813
						139.664	-0.19555	139.664	-0.19342	139.033	-0.15591	138.769	-0.11352	137.973	-0.08756
						140.16	-0.19459	140.16	-0.19249	139.53	-0.15508	139.267	-0.11285	138.472	-0.08699
						140.656	-0.19363	140.656	-0.19157	140.027	-0.15425	139.764	-0.11218	138.971	-0.08643
						141.153	-0.19267	141.153	-0.19065	140.525	-0.15343	140.262	-0.11152	139.469	-0.08588
						141.649	-0.19172	141.649	-0.18974	141.022	-0.15262	140.759	-0.11086	139.968	-0.08532
						142.145	-0.19078	142.145	-0.18884	141.519	-0.15181	141.257	-0.1102	140.467	-0.08478
						142.642	-0.18984	142.642	-0.18793	142.016	-0.151	141.754	-0.10955	140.965	-0.08423
						143.138	-0.18891	143.138	-0.18704	142.513	-0.1502	142.252	-0.1089	141.464	-0.08369
						143.634	-0.18798	143.634	-0.18615	143.011	-0.14941	142.75	-0.10826	141.963	-0.08316
						144.131	-0.18705	144.131	-0.18526	143.508	-0.14862	143.247	-0.10763	142.461	-0.08263
						144.627	-0.18614	144.627	-0.18438	144.005	-0.14783	143.745	-0.10699	142.96	-0.0821
						145.123	-0.18523	145.123	-0.18351	144.502	-0.14705	144.242	-0.10636	143.458	-0.08157
						145.62	-0.18432	145.62	-0.18264	144.999	-0.14628	144.74	-0.10574	143.957	-0.08105
						146.116	-0.18342	146.116	-0.18178	145.497	-0.14551	145.237	-0.10512	144.456	-0.08054
						146.612	-0.18252	146.612	-0.18092	145.994	-0.14474	145.735	-0.1045	144.954	-0.08003
						147.109	-0.18163	147.109	-0.18006	146.491	-0.14398	146.232	-0.10389	145.453	-0.07952
						147.605	-0.18074	147.605	-0.17921	146.988	-0.14323	146.73	-0.10328	145.952	-0.07901
						148.101	-0.17986	148.101	-0.17837	147.485	-0.14248	147.228	-0.10268	146.45	-0.07851
						148.598	-0.17899	148.598	-0.17753	147.983	-0.14173	147.725	-0.10208	146.949	-0.07802
						149.094	-0.17811	149.094	-0.17669	148.48	-0.14099	148.223	-0.10148	147.448	-0.07752
						149.59	-0.17725	149.59	-0.17586	148.977	-0.14025	148.72	-0.10089	147.946	-0.07704
						150.087	-0.17639	150.087	-0.17504	149.474	-0.13952	149.218	-0.1003	148.445	-0.07655
						150.583	-0.17553	150.583	-0.17422	149.971	-0.13879	149.715	-0.09972	148.944	-0.07607
						151.079	-0.17468	151.079	-0.1734	150.469	-0.13806	150.213	-0.09914	149.442	-0.07559
						151.576	-0.17383	151.576	-0.17259	150.966	-0.13734	150.711	-0.09856	149.941	-0.07511
						152.072	-0.17299	152.072	-0.17179	151.463	-0.13663	151.208	-0.09799	150.44	-0.07464
						152.568	-0.17215	152.568	-0.17099	151.96	-0.13592	151.706	-0.09742	150.938	-0.07418
						153.065	-0.17132	153.065	-0.17019	152.457	-0.13521	152.203	-0.09685	151.437	-0.07371
						153.561	-0.17049	153.561	-0.1694	152.955	-0.13451	152.701	-0.09629	151.936	-0.07325
						154.057	-0.16967	154.057	-0.16861	153.452	-0.13381	153.198	-0.09574	152.434	-0.07279
						154.554	-0.16885	154.554	-0.16783	153.949	-0.13312	153.696	-0.09518	152.933	-0.07234
						155.05	-0.16803	155.05	-0.16705	154.446	-0.13243	154.193	-0.09463	153.432	-0.07189
						155.546	-0.16723	155.546	-0.16627	154.943	-0.13175	154.691	-0.09409	153.93	-0.07144
						156.043	-0.16642	156.043	-0.1655	155.441	-0.13107	155.189	-0.09355	154.429	-0.071
						156.539	-0.16562	156.539	-0.16474	155.938	-0.13039	155.686	-0.09301	154.928	-0.07056
						157.035	-0.16482	157.035	-0.16398	156.435	-0.12972	156.184	-0.09247	155.426	-0.07012
						157.532	-0.16403	157.532	-0.16322	156.932	-0.12905	156.681	-0.09194	155.925	-0.06969
						158.028	-0.16324	158.028	-0.16247	157.429	-0.12838	157.179	-0.09141	156.424	-0.06926
						158.524	-0.16246	158.524	-0.16172	157.927	-0.12772	157.676	-0.09089	156.922	-0.06883
						159.021	-0.16168	159.021	-0.16097	158.424	-0.12707	158.174	-0.09037	157.421	-0.06841
						159.517	-0.16091	159.517	-0.16024	158.921	-0.12642	158.672	-0.08985	157.92	-0.06799
						160.013	-0.16014	160.013	-0.1595	159.418	-0.12577	159.169	-0.08934	158.418	-0.06757
						160.51	-0.15937	160.51	-0.15877	159.915	-0.12512	159.667	-0.08883	158.917	-0.06715
						161.006	-0.15861	161.006	-0.15804	160.413	-0.12448	160.164	-0.08832	159.416	-0.06674
						161.502	-0.15785	161.502	-0.15732	160.91	-0.12385	160.662	-0.08782	159.914	-0.06633
						161.999	-0.1571	161.999	-0.1566	161.407	-0.12321	161.159	-0.08732	160.413	-0.06593
						162.495	-0.15635	162.495	-0.15588	161.904	-0.12258	161.657	-0.08682	160.912	-0.06553
						162.991	-0.15561	162.991	-0.15517	162.401	-0.12196	162.154	-0.08633	161.41	-0.06513
						163.487	-0.15487	163.487	-0.15446	162.899	-0.12134	162.652	-0.08584	161.909	-0.06473
						163.984	-0.15413	163.984	-0.15376	163.396	-0.12072	163.15	-0.08535	162.408	-0.06434
						164.48	-0.1534	164.48	-0.15306	163.893	-0.1201	163.647	-0.08486	162.906	-0.06395
						164.976	-0.15267	164.976	-0.15237	164.39	-0.11949	164.145	-0.08438	163.405	-0.06356
						165.473	-0.15194	165.473	-0.15168	164.887	-0.11889	164.642	-0.08391	163.904	-0.06318
						165.969	-0.15122	165.969	-0.15099	165.385	-0.11828	165.14	-0.08343	164.402	-0.06279
						166.465	-0.15051	166.465	-0.1503	165.882	-0.11768	165.637	-0.08296	164.901	-0.06242
						166.962	-0.14979	166.962	-0.14962	166.379	-0.11709	166.135	-0.08249	165.399	-0.06204
						167.458	-0.14908	167.458	-0.14895	166.876	-0.1165	166.633	-0.08203	165.898	-0.06167
						167.954	-0.14838	167.954	-0.14828	167.373	-0.11591	167.13	-0.08157	166.397	-0.0613
						168.451	-0.14768	168.451	-0.14761	167.871	-0.11532	167.628	-0.08111	166.895	-0.06093
						168.947	-0.14698	168.947	-0.14694	168.368	-0.11474	168.125	-0.08065	167.394	-0.06056
						169.443	-0.14629	169.443	-0.14628	168.865	-0.11416	168.623	-0.0802	167.893	-0.0602
						169.94	-0.1456	169.94	-0.14562	169.362	-0.11359	169.12	-0.07975	168.391	-0.05984
						170.436	-0.14491	170.436	-0.14497	169.859	-0.11301	169.618	-0.07931	168.89	-0.05949
						170.932	-0.14423	170.932	-0.14432	170.357	-0.11245	170.115	-0.07886	169.389	-0.05913
						171.429	-0.14355	171.429	-0.14367	170.854	-0.11188	170.613	-0.07842	169.887	-0.05878
						171.925	-0.14288	171.925	-0.14303	171.351	-0.11132	171.111	-0.07798	170.386	-0.05843
						172.421	-0.1422	172.421	-0.14239	171.848	-0.11076	171.608	-0.07755	170.885	-0.05809
						172.918	-0.14154	172.918	-0.14175	172.345	-0.11021	172.106	-0.07712	171.383	-0.05774
						173.414	-0.14087	173.414	-0.14112	172.843	-0.10965	172.603	-0.07669	171.882	-0.0574
						173.91	-0.14021	173.91	-0.14049	173.34	-0.10911	173.101	-0.07626	172.381	-0.05706
						174.407	-0.13956	174.407	-0.13986	173.837	-0.10856	173.598	-0.07584	172.879	-0.05673
						174.903	-0.1389	174.903	-0.13924	174.334	-0.10802	174.096	-0.07542	173.378	-0.0564
						175.399	-0.13825	175.399	-0.13862	174.831	-0.10748	174.594	-0.075	173.877	-0.05606
						175.896	-0.13761	175.896	-0.138	175.329	-0.10694	175.091	-0.07459	174.375	-0.05574
						176.392	-0.13696	176.392	-0.13739	175.826	-0.10641	175.589	-0.07417	174.874	-0.05541
						176.888	-0.13632	176.888	-0.13678	176.323	-0.10588	176.086	-0.07377	175.373	-0.05509
						177.385	-0.13569	177.385	-0.13618	176.82	-0.10536	176.584	-0.07336	175.871	-0.05477
						177.881	-0.13505	177.881	-0.13557	177.317	-0.10483	177.081	-0.07296	176.37	-0.05445
						178.377	-0.13443	178.377	-0.13497	177.815	-0.10431	177.579	-0.07255	176.869	-0.05413
						178.874	-0.1338	178.874	-0.13438	178.312	-0.1038	178.077	-0.07216	177.367	-0.05382
						179.37	-0.13318	179.37	-0.13379	178.809	-0.10328	178.574	-0.07176	177.866	-0.05351
						179.866	-0.13256	179.866	-0.1332	179.306	-0.10277	179.072	-0.07137	178.365	-0.0532
						180.363	-0.13194	180.363	-0.13261	179.803	-0.10226	179.569	-0.07098	178.863	-0.05289
						180.859	-0.13133	180.859	-0.13203	180.301	-0.10176	180.067	-0.07059	179.362	-0.05259
						181.355	-0.13072	181.355	-0.13145	180.798	-0.10125	180.564	-0.0702	179.861	-0.05228
						181.852	-0.13011	181.852	-0.13087	181.295	-0.10076	181.062	-0.06982	180.359	-0.05198
						182.348	-0.12951	182.348	-0.13029	181.792	-0.10026	181.559	-0.06944	180.858	-0.05169
						182.844	-0.12891	182.844	-0.12972	182.289	-0.09977	182.057	-0.06906	181.357	-0.05139
						183.341	-0.12831	183.341	-0.12916	182.787	-0.09927	182.555	-0.06869	181.855	-0.0511
						183.837	-0.12772	183.837	-0.12859	183.284	-0.09879	183.052	-0.06831	182.354	-0.05081
						184.333	-0.12713	184.333	-0.12803	183.781	-0.0983	183.55	-0.06794	182.853	-0.05052
						184.83	-0.12654	184.83	-0.12747	184.278	-0.09782	184.047	-0.06757	183.351	-0.05023
						185.326	-0.12596	185.326	-0.12691	184.775	-0.09734	184.545	-0.06721	183.85	-0.04994
						185.822	-0.12538	185.822	-0.12636	185.273	-0.09686	185.042	-0.06685	184.349	-0.04966
						186.319	-0.1248	186.319	-0.12581	185.77	-0.09639	185.54	-0.06649	184.847	-0.04938
						186.815	-0.12423	186.815	-0.12526	186.267	-0.09592	186.038	-0.06613	185.346	-0.0491
						187.311	-0.12366	187.311	-0.12472	186.764	-0.09545	186.535	-0.06577	185.845	-0.04883
						187.808	-0.12309	187.808	-0.12418	187.261	-0.09498	187.033	-0.06542	186.343	-0.04855
						188.304	-0.12252	188.304	-0.12364	187.759	-0.09452	187.53	-0.06507	186.842	-0.04828
						188.8	-0.12196	188.8	-0.1231	188.256	-0.09406	188.028	-0.06472	187.341	-0.04801
						189.297	-0.1214	189.297	-0.12257	188.753	-0.0936	188.525	-0.06437	187.839	-0.04774
						189.793	-0.12084	189.793	-0.12204	189.25	-0.09315	189.023	-0.06403	188.338	-0.04748
						190.289	-0.12029	190.289	-0.12152	189.747	-0.0927	189.52	-0.06369	188.837	-0.04721
						190.786	-0.11974	190.786	-0.12099	190.245	-0.09225	190.018	-0.06335	189.335	-0.04695
						191.282	-0.11919	191.282	-0.12047	190.742	-0.0918	190.516	-0.06301	189.834	-0.04669
						191.778	-0.11865	191.778	-0.11995	191.239	-0.09135	191.013	-0.06267	190.332	-0.04643
						192.275	-0.1181	192.275	-0.11943	191.736	-0.09091	191.511	-0.06234	190.831	-0.04618
						192.771	-0.11756	192.771	-0.11892	192.233	-0.09047	192.008	-0.06201	191.33	-0.04592
						193.267	-0.11703	193.267	-0.11841	192.731	-0.09004	192.506	-0.06168	191.828	-0.04567
						193.764	-0.11649	193.764	-0.1179	193.228	-0.0896	193.003	-0.06135	192.327	-0.04542
						194.26	-0.11596	194.26	-0.1174	193.725	-0.08917	193.501	-0.06103	192.826	-0.04517
						194.756	-0.11543	194.756	-0.1169	194.222	-0.08874	193.999	-0.06071	193.324	-0.04492
						195.253	-0.11491	195.253	-0.1164	194.719	-0.08831	194.496	-0.06039	193.823	-0.04468
						195.749	-0.11439	195.749	-0.1159	195.217	-0.08789	194.994	-0.06007	194.322	-0.04444
						196.245	-0.11387	196.245	-0.1154	195.714	-0.08747	195.491	-0.05975	194.82	-0.04419
						196.742	-0.11335	196.742	-0.11491	196.211	-0.08705	195.989	-0.05944	195.319	-0.04395
						197.238	-0.11283	197.238	-0.11442	196.708	-0.08663	196.486	-0.05913	195.818	-0.04372
						197.734	-0.11232	197.734	-0.11393	197.205	-0.08621	196.984	-0.05882	196.316	-0.04348
						198.231	-0.11181	198.231	-0.11345	197.703	-0.0858	197.481	-0.05851	196.815	-0.04325
						198.727	-0.11131	198.727	-0.11297	198.2	-0.08539	197.979	-0.05821	197.314	-0.04301
						199.223	-0.1108	199.223	-0.11249	198.697	-0.08498	198.477	-0.0579	197.812	-0.04278
						199.72	-0.1103	199.72	-0.11201	199.194	-0.08458	198.974	-0.0576	198.311	-0.04256
						200.216	-0.1098	200.216	-0.11154	199.691	-0.08417	199.472	-0.0573	198.81	-0.04233
						200.712	-0.10931	200.712	-0.11106	200.189	-0.08377	199.969	-0.057	199.308	-0.0421
						201.209	-0.10881	201.209	-0.11059	200.686	-0.08337	200.467	-0.05671	199.807	-0.04188
						201.705	-0.10832	201.705	-0.11013	201.183	-0.08298	200.964	-0.05642	200.306	-0.04166
						202.201	-0.10783	202.201	-0.10966	201.68	-0.08258	201.462	-0.05612	200.804	-0.04144
						202.698	-0.10735	202.698	-0.1092	202.177	-0.08219	201.96	-0.05583	201.303	-0.04122
						203.194	-0.10687	203.194	-0.10874	202.675	-0.0818	202.457	-0.05555	201.802	-0.041
						203.69	-0.10638	203.69	-0.10828	203.172	-0.08141	202.955	-0.05526	202.3	-0.04078
						204.187	-0.10591	204.187	-0.10783	203.669	-0.08103	203.452	-0.05498	202.799	-0.04057
						204.683	-0.10543	204.683	-0.10738	204.166	-0.08065	203.95	-0.0547	203.298	-0.04036
						205.179	-0.10496	205.179	-0.10692	204.663	-0.08027	204.447	-0.05442	203.796	-0.04015
						205.676	-0.10449	205.676	-0.10648	205.161	-0.07989	204.945	-0.05414	204.295	-0.03994
						206.172	-0.10402	206.172	-0.10603	205.658	-0.07951	205.442	-0.05386	204.794	-0.03973
						206.668	-0.10355	206.668	-0.10559	206.155	-0.07914	205.94	-0.05359	205.292	-0.03952
						207.165	-0.10309	207.165	-0.10515	206.652	-0.07876	206.438	-0.05331	205.791	-0.03932
						207.661	-0.10263	207.661	-0.10471	207.149	-0.07839	206.935	-0.05304	206.29	-0.03912
						208.157	-0.10217	208.157	-0.10427	207.647	-0.07802	207.433	-0.05277	206.788	-0.03891
						208.654	-0.10171	208.654	-0.10384	208.144	-0.07766	207.93	-0.05251	207.287	-0.03871
						209.15	-0.10126	209.15	-0.1034	208.641	-0.07729	208.428	-0.05224	207.786	-0.03852
						209.646	-0.10081	209.646	-0.10297	209.138	-0.07693	208.925	-0.05198	208.284	-0.03832
						210.143	-0.10036	210.143	-0.10254	209.635	-0.07657	209.423	-0.05171	208.783	-0.03812
						210.639	-0.09991	210.639	-0.10212	210.133	-0.07621	209.921	-0.05145	209.282	-0.03793
						211.135	-0.09946	211.135	-0.1017	210.63	-0.07586	210.418	-0.05119	209.78	-0.03774
						211.632	-0.09902	211.632	-0.10127	211.127	-0.0755	210.916	-0.05094	210.279	-0.03755
						212.128	-0.09858	212.128	-0.10085	211.624	-0.07515	211.413	-0.05068	210.778	-0.03736
						212.624	-0.09814	212.624	-0.10044	212.121	-0.0748	211.911	-0.05043	211.276	-0.03717
						213.121	-0.09771	213.121	-0.10002	212.619	-0.07445	212.408	-0.05018	211.775	-0.03698
						213.617	-0.09727	213.617	-0.09961	213.116	-0.07411	212.906	-0.04993	212.273	-0.0368
						214.113	-0.09684	214.113	-0.0992	213.613	-0.07376	213.404	-0.04968	212.772	-0.03661
						214.61	-0.09641	214.61	-0.09879	214.11	-0.07342	213.901	-0.04943	213.271	-0.03643
						215.106	-0.09599	215.106	-0.09838	214.607	-0.07308	214.399	-0.04918	213.769	-0.03625
						215.602	-0.09556	215.602	-0.09798	215.105	-0.07274	214.896	-0.04894	214.268	-0.03607
						216.099	-0.09514	216.099	-0.09758	215.602	-0.07241	215.394	-0.0487	214.767	-0.03589
						216.595	-0.09472	216.595	-0.09718	216.099	-0.07207	215.891	-0.04846	215.265	-0.03571
						217.091	-0.0943	217.091	-0.09678	216.596	-0.07174	216.389	-0.04822	215.764	-0.03553
						217.588	-0.09388	217.588	-0.09638	217.093	-0.07141	216.886	-0.04798	216.263	-0.03536
						218.084	-0.09347	218.084	-0.09599	217.591	-0.07108	217.384	-0.04775	216.761	-0.03519
						218.58	-0.09306	218.58	-0.09559	218.088	-0.07075	217.882	-0.04751	217.26	-0.03501
						219.077	-0.09265	219.077	-0.0952	218.585	-0.07043	218.379	-0.04728	217.759	-0.03484
						219.573	-0.09224	219.573	-0.09482	219.082	-0.07011	218.877	-0.04705	218.257	-0.03467
						220.069	-0.09183	220.069	-0.09443	219.579	-0.06978	219.374	-0.04682	218.756	-0.03451
						220.566	-0.09143	220.566	-0.09404	220.077	-0.06946	219.872	-0.04659	219.255	-0.03434
						221.062	-0.09103	221.062	-0.09366	220.574	-0.06915	220.369	-0.04636	219.753	-0.03417
						221.558	-0.09063	221.558	-0.09328	221.071	-0.06883	220.867	-0.04614	220.252	-0.03401
						222.055	-0.09023	222.055	-0.0929	221.568	-0.06852	221.365	-0.04592	220.751	-0.03384
						222.551	-0.08984	222.551	-0.09253	222.065	-0.0682	221.862	-0.04569	221.249	-0.03368
						223.047	-0.08944	223.047	-0.09215	222.563	-0.06789	222.36	-0.04547	221.748	-0.03352
						223.544	-0.08905	223.544	-0.09178	223.06	-0.06758	222.857	-0.04525	222.247	-0.03336
						224.04	-0.08866	224.04	-0.09141	223.557	-0.06728	223.355	-0.04504	222.745	-0.0332
						224.536	-0.08827	224.536	-0.09104	224.054	-0.06697	223.852	-0.04482	223.244	-0.03305
						225.033	-0.08789	225.033	-0.09067	224.551	-0.06667	224.35	-0.0446	223.743	-0.03289
						225.529	-0.0875	225.529	-0.0903	225.049	-0.06636	224.847	-0.04439	224.241	-0.03274
						226.025	-0.08712	226.025	-0.08994	225.546	-0.06606	225.345	-0.04418	224.74	-0.03258
						226.522	-0.08674	226.522	-0.08958	226.043	-0.06576	225.843	-0.04397	225.239	-0.03243
						227.018	-0.08637	227.018	-0.08922	226.54	-0.06547	226.34	-0.04376	225.737	-0.03228
						227.514	-0.08599	227.514	-0.08886	227.037	-0.06517	226.838	-0.04355	226.236	-0.03213
						228.011	-0.08562	228.011	-0.0885	227.535	-0.06488	227.335	-0.04334	226.735	-0.03198
						228.507	-0.08524	228.507	-0.08815	228.032	-0.06459	227.833	-0.04314	227.233	-0.03183
						229.003	-0.08487	229.003	-0.0878	228.529	-0.0643	228.33	-0.04294	227.732	-0.03168
						229.5	-0.0845	229.5	-0.08745	229.026	-0.06401	228.828	-0.04273	228.231	-0.03154
						229.996	-0.08414	229.996	-0.0871	229.523	-0.06372	229.326	-0.04253	228.729	-0.03139
						230.492	-0.08377	230.492	-0.08675	230.021	-0.06343	229.823	-0.04233	229.228	-0.03125
						230.989	-0.08341	230.989	-0.0864	230.518	-0.06315	230.321	-0.04213	229.727	-0.0311
						231.485	-0.08305	231.485	-0.08606	231.015	-0.06287	230.818	-0.04194	230.225	-0.03096
						231.981	-0.08269	231.981	-0.08572	231.512	-0.06259	231.316	-0.04174	230.724	-0.03082
						232.478	-0.08233	232.478	-0.08537	232.009	-0.06231	231.813	-0.04155	231.223	-0.03068
						232.974	-0.08198	232.974	-0.08504	232.507	-0.06203	232.311	-0.04135	231.721	-0.03054
						233.47	-0.08162	233.47	-0.0847	233.004	-0.06175	232.808	-0.04116	232.22	-0.03041
						233.967	-0.08127	233.967	-0.08436	233.501	-0.06148	233.306	-0.04097	232.719	-0.03027
						234.463	-0.08092	234.463	-0.08403	233.998	-0.0612	233.804	-0.04078	233.217	-0.03014
						234.959	-0.08057	234.959	-0.0837	234.495	-0.06093	234.301	-0.04059	233.716	-0.03
						235.456	-0.08023	235.456	-0.08336	234.993	-0.06066	234.799	-0.04041	234.215	-0.02987
						235.952	-0.07988	235.952	-0.08304	235.49	-0.06039	235.296	-0.04022	234.713	-0.02974
						236.448	-0.07954	236.448	-0.08271	235.987	-0.06013	235.794	-0.04004	235.212	-0.0296
						236.945	-0.0792	236.945	-0.08238	236.484	-0.05986	236.291	-0.03985	235.71	-0.02947
						237.441	-0.07886	237.441	-0.08206	236.981	-0.0596	236.789	-0.03967	236.209	-0.02934
						237.937	-0.07852	237.937	-0.08174	237.479	-0.05933	237.287	-0.03949	236.708	-0.02922
						238.433	-0.07818	238.433	-0.08141	237.976	-0.05907	237.784	-0.03931	237.206	-0.02909
						238.93	-0.07785	238.93	-0.08109	238.473	-0.05881	238.282	-0.03913	237.705	-0.02896
						239.426	-0.07752	239.426	-0.08078	238.97	-0.05855	238.779	-0.03895	238.204	-0.02884
						239.922	-0.07718	239.922	-0.08046	239.467	-0.0583	239.277	-0.03878	238.702	-0.02871
						240.419	-0.07685	240.419	-0.08015	239.965	-0.05804	239.774	-0.0386	239.201	-0.02859
						240.915	-0.07653	240.915	-0.07983	240.462	-0.05779	240.272	-0.03843	239.7	-0.02846
						241.411	-0.0762	241.411	-0.07952	240.959	-0.05753	240.769	-0.03826	240.198	-0.02834
						241.908	-0.07588	241.908	-0.07921	241.456	-0.05728	241.267	-0.03808	240.697	-0.02822
						242.404	-0.07555	242.404	-0.0789	241.953	-0.05703	241.765	-0.03791	241.196	-0.0281
						242.9	-0.07523	242.9	-0.07859	242.451	-0.05678	242.262	-0.03774	241.694	-0.02798
						243.397	-0.07491	243.397	-0.07829	242.948	-0.05654	242.76	-0.03758	242.193	-0.02786
						243.893	-0.07459	243.893	-0.07799	243.445	-0.05629	243.257	-0.03741	242.692	-0.02775
						244.389	-0.07428	244.389	-0.07768	243.942	-0.05605	243.755	-0.03724	243.19	-0.02763
						244.886	-0.07396	244.886	-0.07738	244.439	-0.0558	244.252	-0.03708	243.689	-0.02751
						245.382	-0.07365	245.382	-0.07708	244.937	-0.05556	244.75	-0.03691	244.188	-0.0274
						245.878	-0.07334	245.878	-0.07678	245.434	-0.05532	245.248	-0.03675	244.686	-0.02729
						246.375	-0.07303	246.375	-0.07649	245.931	-0.05508	245.745	-0.03659	245.185	-0.02717
						246.871	-0.07272	246.871	-0.07619	246.428	-0.05484	246.243	-0.03643	245.684	-0.02706
						247.367	-0.07241	247.367	-0.0759	246.925	-0.05461	246.74	-0.03627	246.182	-0.02695
						247.864	-0.0721	247.864	-0.07561	247.423	-0.05437	247.238	-0.03611	246.681	-0.02684
						248.36	-0.0718	248.36	-0.07531	247.92	-0.05414	247.735	-0.03595	247.18	-0.02673
						248.856	-0.0715	248.856	-0.07503	248.417	-0.0539	248.233	-0.0358	247.678	-0.02662
						249.353	-0.0712	249.353	-0.07474	248.914	-0.05367	248.731	-0.03564	248.177	-0.02651
						249.849	-0.0709	249.849	-0.07445	249.411	-0.05344	249.228	-0.03549	248.676	-0.0264
						250.345	-0.0706	250.345	-0.07417	249.909	-0.05321	249.726	-0.03533	249.174	-0.0263
						250.842	-0.0703	250.842	-0.07388	250.406	-0.05299	250.223	-0.03518	249.673	-0.02619
						251.338	-0.07001	251.338	-0.0736	250.903	-0.05276	250.721	-0.03503	250.172	-0.02609
						251.834	-0.06971	251.834	-0.07332	251.4	-0.05254	251.218	-0.03488	250.67	-0.02598
						252.331	-0.06942	252.331	-0.07304	251.897	-0.05231	251.716	-0.03473	251.169	-0.02588
						252.827	-0.06913	252.827	-0.07276	252.395	-0.05209	252.213	-0.03458	251.668	-0.02578
						253.323	-0.06884	253.323	-0.07248	252.892	-0.05187	252.711	-0.03444	252.166	-0.02568
						253.82	-0.06855	253.82	-0.07221	253.389	-0.05165	253.209	-0.03429	252.665	-0.02557
						254.316	-0.06826	254.316	-0.07193	253.886	-0.05143	253.706	-0.03414	253.164	-0.02547
						254.812	-0.06798	254.812	-0.07166	254.383	-0.05121	254.204	-0.034	253.662	-0.02538
						255.309	-0.0677	255.309	-0.07139	254.881	-0.051	254.701	-0.03386	254.161	-0.02528
						255.805	-0.06741	255.805	-0.07112	255.378	-0.05078	255.199	-0.03371	254.66	-0.02518
						256.301	-0.06713	256.301	-0.07085	255.875	-0.05057	255.696	-0.03357	255.158	-0.02508
						256.798	-0.06685	256.798	-0.07058	256.372	-0.05035	256.194	-0.03343	255.657	-0.02498
						257.294	-0.06658	257.294	-0.07032	256.869	-0.05014	256.692	-0.03329	256.156	-0.02489
						257.79	-0.0663	257.79	-0.07005	257.367	-0.04993	257.189	-0.03315	256.654	-0.02479
						258.287	-0.06602	258.287	-0.06979	257.864	-0.04972	257.687	-0.03302	257.153	-0.0247
						258.783	-0.06575	258.783	-0.06952	258.361	-0.04951	258.184	-0.03288	257.651	-0.02461
						259.279	-0.06548	259.279	-0.06926	258.858	-0.04931	258.682	-0.03274	258.15	-0.02451
						259.776	-0.06521	259.776	-0.069	259.355	-0.0491	259.179	-0.03261	258.649	-0.02442
						260.272	-0.06494	260.272	-0.06874	259.853	-0.0489	259.677	-0.03247	259.147	-0.02433
						260.768	-0.06467	260.768	-0.06849	260.35	-0.04869	260.174	-0.03234	259.646	-0.02424
						261.265	-0.0644	261.265	-0.06823	260.847	-0.04849	260.672	-0.03221	260.145	-0.02415
						261.761	-0.06413	261.761	-0.06798	261.344	-0.04829	261.17	-0.03208	260.643	-0.02406
						262.257	-0.06387	262.257	-0.06772	261.841	-0.04809	261.667	-0.03194	261.142	-0.02397
						262.754	-0.06361	262.754	-0.06747	262.339	-0.04789	262.165	-0.03181	261.641	-0.02388
						263.25	-0.06334	263.25	-0.06722	262.836	-0.04769	262.662	-0.03169	262.139	-0.02379
						263.746	-0.06308	263.746	-0.06697	263.333	-0.04749	263.16	-0.03156	262.638	-0.02371
						264.243	-0.06282	264.243	-0.06672	263.83	-0.0473	263.657	-0.03143	263.137	-0.02362
						264.739	-0.06257	264.739	-0.06647	264.327	-0.0471	264.155	-0.0313	263.635	-0.02353
						265.235	-0.06231	265.235	-0.06623	264.825	-0.04691	264.653	-0.03118	264.134	-0.02345
						265.732	-0.06205	265.732	-0.06598	265.322	-0.04672	265.15	-0.03105	264.633	-0.02336
						266.228	-0.0618	266.228	-0.06574	265.819	-0.04653	265.648	-0.03093	265.131	-0.02328
						266.724	-0.06155	266.724	-0.06549	266.316	-0.04633	266.145	-0.03081	265.63	-0.0232
						267.221	-0.06129	267.221	-0.06525	266.813	-0.04615	266.643	-0.03068	266.129	-0.02311
						267.717	-0.06104	267.717	-0.06501	267.311	-0.04596	267.14	-0.03056	266.627	-0.02303
						268.213	-0.06079	268.213	-0.06477	267.808	-0.04577	267.638	-0.03044	267.126	-0.02295
						268.71	-0.06055	268.71	-0.06454	268.305	-0.04558	268.135	-0.03032	267.625	-0.02287
						269.206	-0.0603	269.206	-0.0643	268.802	-0.0454	268.633	-0.0302	268.123	-0.02279
						269.702	-0.06005	269.702	-0.06406	269.299	-0.04521	269.131	-0.03008	268.622	-0.02271
						270.199	-0.05981	270.199	-0.06383	269.797	-0.04503	269.628	-0.02997	269.121	-0.02263
						270.695	-0.05957	270.695	-0.06359	270.294	-0.04485	270.126	-0.02985	269.619	-0.02255
						271.191	-0.05932	271.191	-0.06336	270.791	-0.04467	270.623	-0.02973	270.118	-0.02248
						271.688	-0.05908	271.688	-0.06313	271.288	-0.04449	271.121	-0.02962	270.617	-0.0224
						272.184	-0.05884	272.184	-0.0629	271.785	-0.04431	271.618	-0.0295	271.115	-0.02232
						272.68	-0.05861	272.68	-0.06267	272.283	-0.04413	272.116	-0.02939	271.614	-0.02225
						273.177	-0.05837	273.177	-0.06244	272.78	-0.04395	272.614	-0.02928	272.113	-0.02217
						273.673	-0.05813	273.673	-0.06222	273.277	-0.04377	273.111	-0.02916	272.611	-0.0221
						274.169	-0.0579	274.169	-0.06199	273.774	-0.0436	273.609	-0.02905	273.11	-0.02202
						274.666	-0.05766	274.666	-0.06177	274.271	-0.04342	274.106	-0.02894	273.609	-0.02195
						275.162	-0.05743	275.162	-0.06154	274.769	-0.04325	274.604	-0.02883	274.107	-0.02188
						275.658	-0.0572	275.658	-0.06132	275.266	-0.04308	275.101	-0.02872	274.606	-0.0218
						276.155	-0.05697	276.155	-0.0611	275.763	-0.04291	275.599	-0.02861	275.105	-0.02173
						276.651	-0.05674	276.651	-0.06088	276.26	-0.04274	276.096	-0.02851	275.603	-0.02166
						277.147	-0.05651	277.147	-0.06066	276.757	-0.04257	276.594	-0.0284	276.102	-0.02159
						277.644	-0.05629	277.644	-0.06044	277.255	-0.0424	277.092	-0.02829	276.601	-0.02152
						278.14	-0.05606	278.14	-0.06022	277.752	-0.04223	277.589	-0.02819	277.099	-0.02145
						278.636	-0.05583	278.636	-0.06001	278.249	-0.04206	278.087	-0.02808	277.598	-0.02138
						279.133	-0.05561	279.133	-0.05979	278.746	-0.0419	278.584	-0.02798	278.097	-0.02131
						279.629	-0.05539	279.629	-0.05958	279.243	-0.04173	279.082	-0.02787	278.595	-0.02124
						280.125	-0.05517	280.125	-0.05936	279.741	-0.04157	279.579	-0.02777	279.094	-0.02117
						280.622	-0.05495	280.622	-0.05915	280.238	-0.0414	280.077	-0.02767	279.593	-0.02111
						281.118	-0.05473	281.118	-0.05894	280.735	-0.04124	280.575	-0.02757	280.091	-0.02104
						281.614	-0.05451	281.614	-0.05873	281.232	-0.04108	281.072	-0.02747	280.59	-0.02097
						282.111	-0.05429	282.111	-0.05852	281.729	-0.04092	281.57	-0.02736	281.089	-0.02091
						282.607	-0.05408	282.607	-0.05831	282.227	-0.04076	282.067	-0.02727	281.587	-0.02084
						283.103	-0.05386	283.103	-0.05811	282.724	-0.0406	282.565	-0.02717	282.086	-0.02078
						283.6	-0.05365	283.6	-0.0579	283.221	-0.04044	283.062	-0.02707	282.584	-0.02071
						284.096	-0.05343	284.096	-0.0577	283.718	-0.04029	283.56	-0.02697	283.083	-0.02065
						284.592	-0.05322	284.592	-0.05749	284.215	-0.04013	284.058	-0.02687	283.582	-0.02058
						285.089	-0.05301	285.089	-0.05729	284.713	-0.03997	284.555	-0.02678	284.08	-0.02052
						285.585	-0.0528	285.585	-0.05709	285.21	-0.03982	285.053	-0.02668	284.579	-0.02046
						286.081	-0.05259	286.081	-0.05689	285.707	-0.03967	285.55	-0.02659	285.078	-0.0204
						286.578	-0.05239	286.578	-0.05669	286.204	-0.03951	286.048	-0.02649	285.576	-0.02034
						287.074	-0.05218	287.074	-0.05649	286.701	-0.03936	286.545	-0.0264	286.075	-0.02027
						287.57	-0.05197	287.57	-0.05629	287.199	-0.03921	287.043	-0.0263	286.574	-0.02021
						288.067	-0.05177	288.067	-0.05609	287.696	-0.03906	287.54	-0.02621	287.072	-0.02015
						288.563	-0.05157	288.563	-0.05589	288.193	-0.03891	288.038	-0.02612	287.571	-0.02009
						289.059	-0.05136	289.059	-0.0557	288.69	-0.03876	288.536	-0.02603	288.07	-0.02003
						289.556	-0.05116	289.556	-0.0555	289.187	-0.03861	289.033	-0.02594	288.568	-0.01998
						290.052	-0.05096	290.052	-0.05531	289.685	-0.03847	289.531	-0.02585	289.067	-0.01992
						290.548	-0.05076	290.548	-0.05512	290.182	-0.03832	290.028	-0.02576	289.566	-0.01986
						291.045	-0.05056	291.045	-0.05493	290.679	-0.03817	290.526	-0.02567	290.064	-0.0198
						291.541	-0.05036	291.541	-0.05474	291.176	-0.03803	291.023	-0.02558	290.563	-0.01974
						292.037	-0.05017	292.037	-0.05455	291.673	-0.03789	291.521	-0.02549	291.062	-0.01969
						292.534	-0.04997	292.534	-0.05436	292.171	-0.03774	292.019	-0.0254	291.56	-0.01963
						293.03	-0.04978	293.03	-0.05417	292.668	-0.0376	292.516	-0.02532	292.059	-0.01958
						293.526	-0.04958	293.526	-0.05398	293.165	-0.03746	293.014	-0.02523	292.558	-0.01952
						294.023	-0.04939	294.023	-0.05379	293.662	-0.03732	293.511	-0.02515	293.056	-0.01946
						294.519	-0.0492	294.519	-0.05361	294.159	-0.03718	294.009	-0.02506	293.555	-0.01941
						295.015	-0.04901	295.015	-0.05342	294.657	-0.03704	294.506	-0.02498	294.054	-0.01936
						295.512	-0.04882	295.512	-0.05324	295.154	-0.0369	295.004	-0.02489	294.552	-0.0193
						296.008	-0.04863	296.008	-0.05306	295.651	-0.03676	295.501	-0.02481	295.051	-0.01925
						296.504	-0.04844	296.504	-0.05288	296.148	-0.03663	295.999	-0.02473	295.55	-0.0192
						297.001	-0.04825	297.001	-0.0527	296.645	-0.03649	296.497	-0.02464	296.048	-0.01914
						297.497	-0.04807	297.497	-0.05252	297.143	-0.03635	296.994	-0.02456	296.547	-0.01909
						297.993	-0.04788	297.993	-0.05234	297.64	-0.03622	297.492	-0.02448	297.046	-0.01904
						298.49	-0.0477	298.49	-0.05216	298.137	-0.03609	297.989	-0.0244	297.544	-0.01899
						298.986	-0.04751	298.986	-0.05198	298.634	-0.03595	298.487	-0.02432	298.043	-0.01894
						299.482	-0.04733	299.482	-0.0518	299.131	-0.03582	298.984	-0.02424	298.542	-0.01889
						299.979	-0.04715	299.979	-0.05163	299.629	-0.03569	299.482	-0.02416	299.04	-0.01884
						300.475	-0.04697	300.475	-0.05145	300.126	-0.03556	299.98	-0.02408	299.539	-0.01879
						300.971	-0.04679	300.971	-0.05128	300.623	-0.03543	300.477	-0.02401	300.038	-0.01874
						301.468	-0.04661	301.468	-0.0511	301.12	-0.0353	300.975	-0.02393	300.536	-0.01869
						301.964	-0.04643	301.964	-0.05093	301.617	-0.03517	301.472	-0.02385	301.035	-0.01864
						302.46	-0.04625	302.46	-0.05076	302.115	-0.03504	301.97	-0.02377	301.534	-0.01859
						302.957	-0.04608	302.957	-0.05059	302.612	-0.03491	302.467	-0.0237	302.032	-0.01854
						303.453	-0.0459	303.453	-0.05042	303.109	-0.03479	302.965	-0.02362	302.531	-0.01849
						303.949	-0.04572	303.949	-0.05025	303.606	-0.03466	303.462	-0.02355	303.03	-0.01845
						304.446	-0.04555	304.446	-0.05008	304.103	-0.03453	303.96	-0.02347	303.528	-0.0184
						304.942	-0.04538	304.942	-0.04991	304.601	-0.03441	304.458	-0.0234	304.027	-0.01835
						305.438	-0.04521	305.438	-0.04975	305.098	-0.03428	304.955	-0.02333	304.525	-0.01831
						305.935	-0.04503	305.935	-0.04958	305.595	-0.03416	305.453	-0.02325	305.024	-0.01826
						306.431	-0.04486	306.431	-0.04941	306.092	-0.03404	305.95	-0.02318	305.523	-0.01822
						306.927	-0.04469	306.927	-0.04925	306.589	-0.03392	306.448	-0.02311	306.021	-0.01817
						307.424	-0.04452	307.424	-0.04909	307.087	-0.0338	306.945	-0.02304	306.52	-0.01813
						307.92	-0.04436	307.92	-0.04892	307.584	-0.03367	307.443	-0.02297	307.019	-0.01808
						308.416	-0.04419	308.416	-0.04876	308.081	-0.03355	307.941	-0.02289	307.517	-0.01804
						308.913	-0.04402	308.913	-0.0486	308.578	-0.03344	308.438	-0.02282	308.016	-0.01799
						309.409	-0.04386	309.409	-0.04844	309.075	-0.03332	308.936	-0.02275	308.515	-0.01795
						309.905	-0.04369	309.905	-0.04828	309.573	-0.0332	309.433	-0.02269	309.013	-0.01791
						310.402	-0.04353	310.402	-0.04812	310.07	-0.03308	309.931	-0.02262	309.512	-0.01786
						310.898	-0.04336	310.898	-0.04796	310.567	-0.03296	310.428	-0.02255	310.011	-0.01782
						311.394	-0.0432	311.394	-0.0478	311.064	-0.03285	310.926	-0.02248	310.509	-0.01778
						311.89	-0.04304	311.89	-0.04765	311.561	-0.03273	311.423	-0.02241	311.008	-0.01774
						312.387	-0.04288	312.387	-0.04749	312.059	-0.03262	311.921	-0.02235	311.507	-0.01769
						312.883	-0.04272	312.883	-0.04734	312.556	-0.0325	312.419	-0.02228	312.005	-0.01765
						313.379	-0.04256	313.379	-0.04718	313.053	-0.03239	312.916	-0.02221	312.504	-0.01761
						313.876	-0.0424	313.876	-0.04703	313.55	-0.03228	313.414	-0.02215	313.003	-0.01757
						314.372	-0.04224	314.372	-0.04687	314.047	-0.03216	313.911	-0.02208	313.501	-0.01753
						314.868	-0.04209	314.868	-0.04672	314.545	-0.03205	314.409	-0.02202	314	-0.01749
						315.365	-0.04193	315.365	-0.04657	315.042	-0.03194	314.906	-0.02195	314.499	-0.01745
						315.861	-0.04177	315.861	-0.04642	315.539	-0.03183	315.404	-0.02189	314.997	-0.01741
						316.357	-0.04162	316.357	-0.04627	316.036	-0.03172	315.902	-0.02183	315.496	-0.01737
						316.854	-0.04147	316.854	-0.04612	316.533	-0.03161	316.399	-0.02176	315.995	-0.01733
						317.35	-0.04131	317.35	-0.04597	317.031	-0.0315	316.897	-0.0217	316.493	-0.01729
						317.846	-0.04116	317.846	-0.04582	317.528	-0.03139	317.394	-0.02164	316.992	-0.01726
						318.343	-0.04101	318.343	-0.04567	318.025	-0.03129	317.892	-0.02158	317.491	-0.01722
						318.839	-0.04086	318.839	-0.04553	318.522	-0.03118	318.389	-0.02151	317.989	-0.01718
						319.335	-0.04071	319.335	-0.04538	319.019	-0.03107	318.887	-0.02145	318.488	-0.01714
						319.832	-0.04056	319.832	-0.04523	319.517	-0.03097	319.385	-0.02139	318.987	-0.0171
						320.328	-0.04041	320.328	-0.04509	320.014	-0.03086	319.882	-0.02133	319.485	-0.01707
						320.824	-0.04026	320.824	-0.04495	320.511	-0.03076	320.38	-0.02127	319.984	-0.01703
						321.321	-0.04011	321.321	-0.0448	321.008	-0.03065	320.877	-0.02121	320.483	-0.01699
						321.817	-0.03997	321.817	-0.04466	321.505	-0.03055	321.375	-0.02115	320.981	-0.01696
						322.313	-0.03982	322.313	-0.04452	322.003	-0.03045	321.872	-0.0211	321.48	-0.01692
						322.81	-0.03968	322.81	-0.04438	322.5	-0.03034	322.37	-0.02104	321.979	-0.01689
						323.306	-0.03953	323.306	-0.04424	322.997	-0.03024	322.867	-0.02098	322.477	-0.01685
						323.802	-0.03939	323.802	-0.0441	323.494	-0.03014	323.365	-0.02092	322.976	-0.01682
						324.299	-0.03924	324.299	-0.04396	323.991	-0.03004	323.863	-0.02086	323.475	-0.01678
						324.795	-0.0391	324.795	-0.04382	324.489	-0.02994	324.36	-0.02081	323.973	-0.01675
						325.291	-0.03896	325.291	-0.04368	324.986	-0.02984	324.858	-0.02075	324.472	-0.01671
						325.788	-0.03882	325.788	-0.04354	325.483	-0.02974	325.355	-0.0207	324.971	-0.01668
						326.284	-0.03868	326.284	-0.04341	325.98	-0.02964	325.853	-0.02064	325.469	-0.01664
						326.78	-0.03854	326.78	-0.04327	326.477	-0.02955	326.35	-0.02058	325.968	-0.01661
						327.277	-0.0384	327.277	-0.04313	326.975	-0.02945	326.848	-0.02053	326.467	-0.01658
						327.773	-0.03826	327.773	-0.043	327.472	-0.02935	327.346	-0.02047	326.965	-0.01655
						328.269	-0.03812	328.269	-0.04287	327.969	-0.02925	327.843	-0.02042	327.464	-0.01651
						328.766	-0.03799	328.766	-0.04273	328.466	-0.02916	328.341	-0.02037	327.962	-0.01648
						329.262	-0.03785	329.262	-0.0426	328.963	-0.02906	328.838	-0.02031	328.461	-0.01645
						329.758	-0.03772	329.758	-0.04247	329.461	-0.02897	329.336	-0.02026	328.96	-0.01642
						330.255	-0.03758	330.255	-0.04233	329.958	-0.02887	329.833	-0.02021	329.458	-0.01638
						330.751	-0.03745	330.751	-0.0422	330.455	-0.02878	330.331	-0.02015	329.957	-0.01635
						331.247	-0.03731	331.247	-0.04207	330.952	-0.02869	330.828	-0.0201	330.456	-0.01632
						331.744	-0.03718	331.744	-0.04194	331.449	-0.02859	331.326	-0.02005	330.954	-0.01629
						332.24	-0.03705	332.24	-0.04181	331.947	-0.0285	331.824	-0.02	331.453	-0.01626
						332.736	-0.03692	332.736	-0.04169	332.444	-0.02841	332.321	-0.01995	331.952	-0.01623
						333.233	-0.03678	333.233	-0.04156	332.941	-0.02832	332.819	-0.0199	332.45	-0.0162
						333.729	-0.03665	333.729	-0.04143	333.438	-0.02823	333.316	-0.01985	332.949	-0.01617
						334.225	-0.03652	334.225	-0.0413	333.935	-0.02814	333.814	-0.0198	333.448	-0.01614
						334.722	-0.03639	334.722	-0.04118	334.433	-0.02805	334.311	-0.01975	333.946	-0.01611
						335.218	-0.03627	335.218	-0.04105	334.93	-0.02796	334.809	-0.0197	334.445	-0.01608
						335.714	-0.03614	335.714	-0.04093	335.427	-0.02787	335.307	-0.01965	334.944	-0.01605
						336.211	-0.03601	336.211	-0.0408	335.924	-0.02778	335.804	-0.0196	335.442	-0.01602
						336.707	-0.03588	336.707	-0.04068	336.421	-0.02769	336.302	-0.01955	335.941	-0.01599
						337.203	-0.03576	337.203	-0.04056	336.919	-0.02761	336.799	-0.0195	336.44	-0.01596
						337.7	-0.03563	337.7	-0.04043	337.416	-0.02752	337.297	-0.01946	336.938	-0.01593
						338.196	-0.03551	338.196	-0.04031	337.913	-0.02743	337.794	-0.01941	337.437	-0.01591
						338.692	-0.03538	338.692	-0.04019	338.41	-0.02735	338.292	-0.01936	337.936	-0.01588
						339.189	-0.03526	339.189	-0.04007	338.907	-0.02726	338.789	-0.01931	338.434	-0.01585
						339.685	-0.03514	339.685	-0.03995	339.405	-0.02718	339.287	-0.01927	338.933	-0.01582
						340.181	-0.03501	340.181	-0.03983	339.902	-0.02709	339.785	-0.01922	339.432	-0.01579
						340.678	-0.03489	340.678	-0.03971	340.399	-0.02701	340.282	-0.01918	339.93	-0.01577
						341.174	-0.03477	341.174	-0.03959	340.896	-0.02692	340.78	-0.01913	340.429	-0.01574
						341.67	-0.03465	341.67	-0.03947	341.393	-0.02684	341.277	-0.01908	340.928	-0.01571
						342.167	-0.03453	342.167	-0.03935	341.891	-0.02676	341.775	-0.01904	341.426	-0.01569
						342.663	-0.03441	342.663	-0.03924	342.388	-0.02668	342.272	-0.019	341.925	-0.01566
						343.159	-0.03429	343.159	-0.03912	342.885	-0.02659	342.77	-0.01895	342.424	-0.01563
						343.656	-0.03417	343.656	-0.039	343.382	-0.02651	343.268	-0.01891	342.922	-0.01561
						344.152	-0.03406	344.152	-0.03889	343.879	-0.02643	343.765	-0.01886	343.421	-0.01558
						344.648	-0.03394	344.648	-0.03877	344.377	-0.02635	344.263	-0.01882	343.92	-0.01556
						345.145	-0.03382	345.145	-0.03866	344.874	-0.02627	344.76	-0.01878	344.418	-0.01553
						345.641	-0.03371	345.641	-0.03855	345.371	-0.02619	345.258	-0.01873	344.917	-0.01551
						346.137	-0.03359	346.137	-0.03843	345.868	-0.02611	345.755	-0.01869	345.416	-0.01548
						346.634	-0.03348	346.634	-0.03832	346.365	-0.02603	346.253	-0.01865	345.914	-0.01546
						347.13	-0.03336	347.13	-0.03821	346.863	-0.02596	346.75	-0.01861	346.413	-0.01543
						347.626	-0.03325	347.626	-0.0381	347.36	-0.02588	347.248	-0.01856	346.912	-0.01541
						348.123	-0.03313	348.123	-0.03799	347.857	-0.0258	347.746	-0.01852	347.41	-0.01538
						348.619	-0.03302	348.619	-0.03788	348.354	-0.02572	348.243	-0.01848	347.909	-0.01536
						349.115	-0.03291	349.115	-0.03777	348.851	-0.02565	348.741	-0.01844	348.408	-0.01534
						349.612	-0.0328	349.612	-0.03766	349.349	-0.02557	349.238	-0.0184	348.906	-0.01531
						350.108	-0.03269	350.108	-0.03755	349.846	-0.02549	349.736	-0.01836	349.405	-0.01529
						350.604	-0.03258	350.604	-0.03744	350.343	-0.02542	350.233	-0.01832	349.904	-0.01526
						351.101	-0.03247	351.101	-0.03733	350.84	-0.02534	350.731	-0.01828	350.402	-0.01524
						351.597	-0.03236	351.597	-0.03722	351.337	-0.02527	351.229	-0.01824	350.901	-0.01522
						352.093	-0.03225	352.093	-0.03712	351.835	-0.0252	351.726	-0.0182	351.399	-0.0152
						352.59	-0.03214	352.59	-0.03701	352.332	-0.02512	352.224	-0.01816	351.898	-0.01517
						353.086	-0.03203	353.086	-0.0369	352.829	-0.02505	352.721	-0.01812	352.397	-0.01515
						353.582	-0.03192	353.582	-0.0368	353.326	-0.02498	353.219	-0.01808	352.895	-0.01513
						354.079	-0.03182	354.079	-0.03669	353.823	-0.0249	353.716	-0.01804	353.394	-0.01511
						354.575	-0.03171	354.575	-0.03659	354.321	-0.02483	354.214	-0.01801	353.893	-0.01508
						355.071	-0.0316	355.071	-0.03648	354.818	-0.02476	354.712	-0.01797	354.391	-0.01506
						355.568	-0.0315	355.568	-0.03638	355.315	-0.02469	355.209	-0.01793	354.89	-0.01504
						356.064	-0.03139	356.064	-0.03628	355.812	-0.02462	355.707	-0.01789	355.389	-0.01502
						356.56	-0.03129	356.56	-0.03617	356.309	-0.02455	356.204	-0.01786	355.887	-0.015
						357.057	-0.03119	357.057	-0.03607	356.807	-0.02448	356.702	-0.01782	356.386	-0.01498
						357.553	-0.03108	357.553	-0.03597	357.304	-0.02441	357.199	-0.01778	356.885	-0.01496
						358.049	-0.03098	358.049	-0.03587	357.801	-0.02434	357.697	-0.01775	357.383	-0.01493
						358.546	-0.03088	358.546	-0.03577	358.298	-0.02427	358.194	-0.01771	357.882	-0.01491
						359.042	-0.03078	359.042	-0.03567	358.795	-0.0242	358.692	-0.01767	358.381	-0.01489
						359.538	-0.03068	359.538	-0.03557	359.293	-0.02413	359.19	-0.01764	358.879	-0.01487
						360.035	-0.03057	360.035	-0.03547	359.79	-0.02406	359.687	-0.0176	359.378	-0.01485
						360.531	-0.03047	360.531	-0.03537	360.287	-0.024	360.185	-0.01757	359.877	-0.01483
						361.027	-0.03037	361.027	-0.03527	360.784	-0.02393	360.682	-0.01753	360.375	-0.01481
						361.524	-0.03027	361.524	-0.03518	361.281	-0.02386	361.18	-0.0175	360.874	-0.01479
						362.02	-0.03018	362.02	-0.03508	361.779	-0.02379	361.677	-0.01746	361.373	-0.01477
						362.516	-0.03008	362.516	-0.03498	362.276	-0.02373	362.175	-0.01743	361.871	-0.01475
						363.013	-0.02998	363.013	-0.03488	362.773	-0.02366	362.673	-0.01739	362.37	-0.01473
						363.509	-0.02988	363.509	-0.03479	363.27	-0.0236	363.17	-0.01736	362.869	-0.01471
						364.005	-0.02979	364.005	-0.03469	363.767	-0.02353	363.668	-0.01733	363.367	-0.0147
						364.502	-0.02969	364.502	-0.0346	364.265	-0.02347	364.165	-0.01729	363.866	-0.01468
						364.998	-0.02959	364.998	-0.0345	364.762	-0.0234	364.663	-0.01726	364.365	-0.01466
						365.494	-0.0295	365.494	-0.03441	365.259	-0.02334	365.16	-0.01723	364.863	-0.01464
						365.991	-0.0294	365.991	-0.03432	365.756	-0.02328	365.658	-0.01719	365.362	-0.01462
						366.487	-0.02931	366.487	-0.03422	366.253	-0.02321	366.155	-0.01716	365.861	-0.0146
						366.983	-0.02921	366.983	-0.03413	366.751	-0.02315	366.653	-0.01713	366.359	-0.01458
						367.48	-0.02912	367.48	-0.03404	367.248	-0.02309	367.151	-0.0171	366.858	-0.01457
						367.976	-0.02903	367.976	-0.03394	367.745	-0.02302	367.648	-0.01707	367.357	-0.01455
						368.472	-0.02893	368.472	-0.03385	368.242	-0.02296	368.146	-0.01703	367.855	-0.01453
						368.969	-0.02884	368.969	-0.03376	368.739	-0.0229	368.643	-0.017	368.354	-0.01451
						369.465	-0.02875	369.465	-0.03367	369.237	-0.02284	369.141	-0.01697	368.853	-0.01449
						369.961	-0.02866	369.961	-0.03358	369.734	-0.02278	369.638	-0.01694	369.351	-0.01448
						370.458	-0.02857	370.458	-0.03349	370.231	-0.02272	370.136	-0.01691	369.85	-0.01446
						370.954	-0.02848	370.954	-0.0334	370.728	-0.02266	370.634	-0.01688	370.349	-0.01444
						371.45	-0.02839	371.45	-0.03331	371.225	-0.0226	371.131	-0.01685	370.847	-0.01443
						371.947	-0.0283	371.947	-0.03322	371.723	-0.02254	371.629	-0.01682	371.346	-0.01441
						372.443	-0.02821	372.443	-0.03314	372.22	-0.02248	372.126	-0.01679	371.845	-0.01439
						372.939	-0.02812	372.939	-0.03305	372.717	-0.02242	372.624	-0.01676	372.343	-0.01437
						373.436	-0.02803	373.436	-0.03296	373.214	-0.02236	373.121	-0.01673	372.842	-0.01436
						373.932	-0.02794	373.932	-0.03287	373.711	-0.0223	373.619	-0.0167	373.341	-0.01434
						374.428	-0.02785	374.428	-0.03279	374.209	-0.02225	374.116	-0.01667	373.839	-0.01433
						374.925	-0.02777	374.925	-0.0327	374.706	-0.02219	374.614	-0.01664	374.338	-0.01431
						375.421	-0.02768	375.421	-0.03261	375.203	-0.02213	375.112	-0.01661	374.836	-0.01429
						375.917	-0.02759	375.917	-0.03253	375.7	-0.02207	375.609	-0.01658	375.335	-0.01428
						376.414	-0.02751	376.414	-0.03244	376.197	-0.02202	376.107	-0.01655	375.834	-0.01426
						376.91	-0.02742	376.91	-0.03236	376.695	-0.02196	376.604	-0.01653	376.332	-0.01425
						377.406	-0.02734	377.406	-0.03228	377.192	-0.0219	377.102	-0.0165	376.831	-0.01423
						377.903	-0.02725	377.903	-0.03219	377.689	-0.02185	377.599	-0.01647	377.33	-0.01421
						378.399	-0.02717	378.399	-0.03211	378.186	-0.02179	378.097	-0.01644	377.828	-0.0142
						378.895	-0.02708	378.895	-0.03203	378.683	-0.02174	378.595	-0.01641	378.327	-0.01418
						379.392	-0.027	379.392	-0.03194	379.18	-0.02168	379.092	-0.01639	378.826	-0.01417
						379.888	-0.02692	379.888	-0.03186	379.678	-0.02163	379.59	-0.01636	379.324	-0.01415
						380.384	-0.02684	380.384	-0.03178	380.175	-0.02157	380.087	-0.01633	379.823	-0.01414
						380.881	-0.02675	380.881	-0.0317	380.672	-0.02152	380.585	-0.01631	380.322	-0.01412
						381.377	-0.02667	381.377	-0.03162	381.169	-0.02147	381.082	-0.01628	380.82	-0.01411
						381.873	-0.02659	381.873	-0.03154	381.666	-0.02141	381.58	-0.01625	381.319	-0.01409
						382.37	-0.02651	382.37	-0.03146	382.164	-0.02136	382.077	-0.01623	381.818	-0.01408
						382.866	-0.02643	382.866	-0.03138	382.661	-0.02131	382.575	-0.0162	382.316	-0.01407
						383.362	-0.02635	383.362	-0.0313	383.158	-0.02126	383.073	-0.01617	382.815	-0.01405
						383.859	-0.02627	383.859	-0.03122	383.655	-0.0212	383.57	-0.01615	383.314	-0.01404
						384.355	-0.02619	384.355	-0.03114	384.152	-0.02115	384.068	-0.01612	383.812	-0.01402
						384.851	-0.02611	384.851	-0.03106	384.65	-0.0211	384.565	-0.0161	384.311	-0.01401
						385.348	-0.02603	385.348	-0.03098	385.147	-0.02105	385.063	-0.01607	384.81	-0.014
						385.844	-0.02595	385.844	-0.0309	385.644	-0.021	385.56	-0.01605	385.308	-0.01398
						386.34	-0.02587	386.34	-0.03083	386.141	-0.02095	386.058	-0.01602	385.807	-0.01397
						386.837	-0.0258	386.837	-0.03075	386.638	-0.0209	386.556	-0.016	386.306	-0.01395
						387.333	-0.02572	387.333	-0.03067	387.136	-0.02085	387.053	-0.01597	386.804	-0.01394
						387.829	-0.02564	387.829	-0.0306	387.633	-0.0208	387.551	-0.01595	387.303	-0.01393
						388.325	-0.02557	388.325	-0.03052	388.13	-0.02075	388.048	-0.01592	387.802	-0.01391
						388.822	-0.02549	388.822	-0.03044	388.627	-0.0207	388.546	-0.0159	388.3	-0.0139
						389.318	-0.02542	389.318	-0.03037	389.124	-0.02065	389.043	-0.01587	388.799	-0.01389
						389.814	-0.02534	389.814	-0.03029	389.622	-0.0206	389.541	-0.01585	389.298	-0.01388
						390.311	-0.02526	390.311	-0.03022	390.119	-0.02055	390.038	-0.01583	389.796	-0.01386
						390.807	-0.02519	390.807	-0.03015	390.616	-0.0205	390.536	-0.0158	390.295	-0.01385
						391.303	-0.02512	391.303	-0.03007	391.113	-0.02045	391.034	-0.01578	390.794	-0.01384
						391.8	-0.02504	391.8	-0.03	391.61	-0.0204	391.531	-0.01576	391.292	-0.01383
						392.296	-0.02497	392.296	-0.02993	392.108	-0.02036	392.029	-0.01573	391.791	-0.01381
						392.792	-0.0249	392.792	-0.02985	392.605	-0.02031	392.526	-0.01571	392.29	-0.0138
						393.289	-0.02482	393.289	-0.02978	393.102	-0.02026	393.024	-0.01569	392.788	-0.01379
						393.785	-0.02475	393.785	-0.02971	393.599	-0.02022	393.521	-0.01567	393.287	-0.01378
						394.281	-0.02468	394.281	-0.02964	394.096	-0.02017	394.019	-0.01564	393.786	-0.01376
						394.778	-0.02461	394.778	-0.02956	394.594	-0.02012	394.517	-0.01562	394.284	-0.01375
						395.274	-0.02453	395.274	-0.02949	395.091	-0.02008	395.014	-0.0156	394.783	-0.01374
						395.77	-0.02446	395.77	-0.02942	395.588	-0.02003	395.512	-0.01558	395.282	-0.01373
						396.267	-0.02439	396.267	-0.02935	396.085	-0.01999	396.009	-0.01555	395.78	-0.01372
						396.763	-0.02432	396.763	-0.02928	396.582	-0.01994	396.507	-0.01553	396.279	-0.0137
						397.259	-0.02425	397.259	-0.02921	397.08	-0.01989	397.004	-0.01551	396.777	-0.01369
						397.756	-0.02418	397.756	-0.02914	397.577	-0.01985	397.502	-0.01549	397.276	-0.01368
						398.252	-0.02411	398.252	-0.02907	398.074	-0.01981	398	-0.01547	397.775	-0.01367
						398.748	-0.02404	398.748	-0.029	398.571	-0.01976	398.497	-0.01545	398.273	-0.01366
						399.245	-0.02398	399.245	-0.02894	399.068	-0.01972	398.995	-0.01543	398.772	-0.01365
						399.741	-0.02391	399.741	-0.02887	399.566	-0.01967	399.492	-0.01541	399.271	-0.01364
						400.237	-0.02384	400.237	-0.0288	400.063	-0.01963	399.99	-0.01538	399.769	-0.01363
						400.734	-0.02377	400.734	-0.02873	400.56	-0.01959	400.487	-0.01536	400.268	-0.01361
						401.23	-0.0237	401.23	-0.02867	401.057	-0.01954	400.985	-0.01534	400.767	-0.0136
						401.726	-0.02364	401.726	-0.0286	401.554	-0.0195	401.482	-0.01532	401.265	-0.01359
						402.223	-0.02357	402.223	-0.02853	402.052	-0.01946	401.98	-0.0153	401.764	-0.01358
						402.719	-0.0235	402.719	-0.02847	402.549	-0.01942	402.478	-0.01528	402.263	-0.01357
						403.215	-0.02344	403.215	-0.0284	403.046	-0.01937	402.975	-0.01526	402.761	-0.01356
						403.712	-0.02337	403.712	-0.02833	403.543	-0.01933	403.473	-0.01524	403.26	-0.01355
						404.208	-0.02331	404.208	-0.02827	404.04	-0.01929	403.97	-0.01522	403.759	-0.01354
						404.704	-0.02324	404.704	-0.0282	404.538	-0.01925	404.468	-0.0152	404.257	-0.01353
						405.201	-0.02318	405.201	-0.02814	405.035	-0.01921	404.965	-0.01518	404.756	-0.01352
						405.697	-0.02311	405.697	-0.02807	405.532	-0.01917	405.463	-0.01517	405.255	-0.01351
						406.193	-0.02305	406.193	-0.02801	406.029	-0.01912	405.961	-0.01515	405.753	-0.0135
						406.69	-0.02298	406.69	-0.02795	406.526	-0.01908	406.458	-0.01513	406.252	-0.01349
						407.186	-0.02292	407.186	-0.02788	407.024	-0.01904	406.956	-0.01511	406.751	-0.01348
						407.682	-0.02286	407.682	-0.02782	407.521	-0.019	407.453	-0.01509	407.249	-0.01347
						408.179	-0.02279	408.179	-0.02776	408.018	-0.01896	407.951	-0.01507	407.748	-0.01346
						408.675	-0.02273	408.675	-0.02769	408.515	-0.01892	408.448	-0.01505	408.247	-0.01345
						409.171	-0.02267	409.171	-0.02763	409.012	-0.01888	408.946	-0.01503	408.745	-0.01344
						409.668	-0.02261	409.668	-0.02757	409.51	-0.01884	409.443	-0.01502	409.244	-0.01343
						410.164	-0.02254	410.164	-0.02751	410.007	-0.01881	409.941	-0.015	409.743	-0.01342
						410.66	-0.02248	410.66	-0.02745	410.504	-0.01877	410.439	-0.01498	410.241	-0.01341
						411.157	-0.02242	411.157	-0.02739	411.001	-0.01873	410.936	-0.01496	410.74	-0.0134
						411.653	-0.02236	411.653	-0.02732	411.498	-0.01869	411.434	-0.01494	411.239	-0.01339
						412.149	-0.0223	412.149	-0.02726	411.996	-0.01865	411.931	-0.01493	411.737	-0.01338
						412.646	-0.02224	412.646	-0.0272	412.493	-0.01861	412.429	-0.01491	412.236	-0.01337
						413.142	-0.02218	413.142	-0.02714	412.99	-0.01858	412.926	-0.01489	412.735	-0.01337
						413.638	-0.02212	413.638	-0.02708	413.487	-0.01854	413.424	-0.01487	413.233	-0.01336
						414.135	-0.02206	414.135	-0.02702	413.984	-0.0185	413.922	-0.01486	413.732	-0.01335
						414.631	-0.022	414.631	-0.02696	414.482	-0.01846	414.419	-0.01484	414.231	-0.01334
						415.127	-0.02194	415.127	-0.02691	414.979	-0.01843	414.917	-0.01482	414.729	-0.01333
						415.624	-0.02188	415.624	-0.02685	415.476	-0.01839	415.414	-0.0148	415.228	-0.01332
						416.12	-0.02183	416.12	-0.02679	415.973	-0.01835	415.912	-0.01479	415.727	-0.01331
						416.616	-0.02177	416.616	-0.02673	416.47	-0.01832	416.409	-0.01477	416.225	-0.0133
						417.113	-0.02171	417.113	-0.02667	416.968	-0.01828	416.907	-0.01475	416.724	-0.0133
						417.609	-0.02165	417.609	-0.02661	417.465	-0.01824	417.404	-0.01474	417.223	-0.01329
						418.105	-0.0216	418.105	-0.02656	417.962	-0.01821	417.902	-0.01472	417.721	-0.01328
						418.602	-0.02154	418.602	-0.0265	418.459	-0.01817	418.4	-0.01471	418.22	-0.01327
						419.098	-0.02148	419.098	-0.02644	418.956	-0.01814	418.897	-0.01469	418.719	-0.01326
						419.594	-0.02143	419.594	-0.02639	419.454	-0.0181	419.395	-0.01467	419.217	-0.01325
						420.091	-0.02137	420.091	-0.02633	419.951	-0.01807	419.892	-0.01466	419.716	-0.01325
						420.587	-0.02131	420.587	-0.02627	420.448	-0.01803	420.39	-0.01464	420.214	-0.01324
						421.083	-0.02126	421.083	-0.02622	420.945	-0.018	420.887	-0.01463	420.713	-0.01323
						421.58	-0.0212	421.58	-0.02616	421.442	-0.01796	421.385	-0.01461	421.212	-0.01322
						422.076	-0.02115	422.076	-0.02611	421.94	-0.01793	421.883	-0.0146	421.71	-0.01321
						422.572	-0.02109	422.572	-0.02605	422.437	-0.01789	422.38	-0.01458	422.209	-0.01321
						423.069	-0.02104	423.069	-0.026	422.934	-0.01786	422.878	-0.01456	422.708	-0.0132
						423.565	-0.02099	423.565	-0.02594	423.431	-0.01783	423.375	-0.01455	423.206	-0.01319
						424.061	-0.02093	424.061	-0.02589	423.928	-0.01779	423.873	-0.01453	423.705	-0.01318
						424.558	-0.02088	424.558	-0.02584	424.426	-0.01776	424.37	-0.01452	424.204	-0.01317
						425.054	-0.02082	425.054	-0.02578	424.923	-0.01773	424.868	-0.0145	424.702	-0.01317
						425.55	-0.02077	425.55	-0.02573	425.42	-0.01769	425.365	-0.01449	425.201	-0.01316
						426.047	-0.02072	426.047	-0.02568	425.917	-0.01766	425.863	-0.01447	425.7	-0.01315
						426.543	-0.02067	426.543	-0.02562	426.414	-0.01763	426.361	-0.01446	426.198	-0.01314
						427.039	-0.02061	427.039	-0.02557	426.912	-0.0176	426.858	-0.01445	426.697	-0.01314
						427.536	-0.02056	427.536	-0.02552	427.409	-0.01756	427.356	-0.01443	427.196	-0.01313
						428.032	-0.02051	428.032	-0.02547	427.906	-0.01753	427.853	-0.01442	427.694	-0.01312
						428.528	-0.02046	428.528	-0.02541	428.403	-0.0175	428.351	-0.0144	428.193	-0.01312
						429.025	-0.02041	429.025	-0.02536	428.9	-0.01747	428.848	-0.01439	428.692	-0.01311
						429.521	-0.02035	429.521	-0.02531	429.398	-0.01744	429.346	-0.01437	429.19	-0.0131
						430.017	-0.0203	430.017	-0.02526	429.895	-0.0174	429.844	-0.01436	429.689	-0.01309
						430.514	-0.02025	430.514	-0.02521	430.392	-0.01737	430.341	-0.01435	430.188	-0.01309
						431.01	-0.0202	431.01	-0.02516	430.889	-0.01734	430.839	-0.01433	430.686	-0.01308
						431.506	-0.02015	431.506	-0.02511	431.386	-0.01731	431.336	-0.01432	431.185	-0.01307
						432.003	-0.0201	432.003	-0.02506	431.884	-0.01728	431.834	-0.01431	431.684	-0.01307
						432.499	-0.02005	432.499	-0.02501	432.381	-0.01725	432.331	-0.01429	432.182	-0.01306
						432.995	-0.02	432.995	-0.02496	432.878	-0.01722	432.829	-0.01428	432.681	-0.01305
						433.492	-0.01995	433.492	-0.02491	433.375	-0.01719	433.327	-0.01427	433.18	-0.01305
						433.988	-0.01991	433.988	-0.02486	433.872	-0.01716	433.824	-0.01425	433.678	-0.01304
						434.484	-0.01986	434.484	-0.02481	434.37	-0.01713	434.322	-0.01424	434.177	-0.01303
						434.981	-0.01981	434.981	-0.02476	434.867	-0.0171	434.819	-0.01423	434.676	-0.01303
						435.477	-0.01976	435.477	-0.02471	435.364	-0.01707	435.317	-0.01421	435.174	-0.01302
						435.973	-0.01971	435.973	-0.02466	435.861	-0.01704	435.814	-0.0142	435.673	-0.01301
						436.47	-0.01966	436.47	-0.02461	436.358	-0.01701	436.312	-0.01419	436.172	-0.01301
						436.966	-0.01962	436.966	-0.02457	436.856	-0.01698	436.809	-0.01417	436.67	-0.013
						437.462	-0.01957	437.462	-0.02452	437.353	-0.01695	437.307	-0.01416	437.169	-0.01299
						437.959	-0.01952	437.959	-0.02447	437.85	-0.01692	437.805	-0.01415	437.668	-0.01299
						438.455	-0.01948	438.455	-0.02442	438.347	-0.0169	438.302	-0.01414	438.166	-0.01298
						438.951	-0.01943	438.951	-0.02438	438.844	-0.01687	438.8	-0.01412	438.665	-0.01298
						439.448	-0.01938	439.448	-0.02433	439.342	-0.01684	439.297	-0.01411	439.164	-0.01297
						439.944	-0.01934	439.944	-0.02428	439.839	-0.01681	439.795	-0.0141	439.662	-0.01296
						440.44	-0.01929	440.44	-0.02424	440.336	-0.01678	440.292	-0.01409	440.161	-0.01296
						440.937	-0.01924	440.937	-0.02419	440.833	-0.01675	440.79	-0.01408	440.66	-0.01295
						441.433	-0.0192	441.433	-0.02414	441.33	-0.01673	441.288	-0.01406	441.158	-0.01295
						441.929	-0.01915	441.929	-0.0241	441.828	-0.0167	441.785	-0.01405	441.657	-0.01294
						442.426	-0.01911	442.426	-0.02405	442.325	-0.01667	442.283	-0.01404	442.156	-0.01293
						442.922	-0.01906	442.922	-0.02401	442.822	-0.01664	442.78	-0.01403	442.654	-0.01293
						443.418	-0.01902	443.418	-0.02396	443.319	-0.01662	443.278	-0.01402	443.153	-0.01292
						443.915	-0.01897	443.915	-0.02392	443.816	-0.01659	443.775	-0.014	443.651	-0.01292
						444.411	-0.01893	444.411	-0.02387	444.314	-0.01656	444.273	-0.01399	444.15	-0.01291
						444.907	-0.01889	444.907	-0.02383	444.811	-0.01654	444.77	-0.01398	444.649	-0.01291
						445.404	-0.01884	445.404	-0.02378	445.308	-0.01651	445.268	-0.01397	445.147	-0.0129
						445.9	-0.0188	445.9	-0.02374	445.805	-0.01648	445.766	-0.01396	445.646	-0.01289
						446.396	-0.01876	446.396	-0.0237	446.302	-0.01646	446.263	-0.01395	446.145	-0.01289
						446.893	-0.01871	446.893	-0.02365	446.8	-0.01643	446.761	-0.01394	446.643	-0.01288
						447.389	-0.01867	447.389	-0.02361	447.297	-0.01641	447.258	-0.01393	447.142	-0.01288
						447.885	-0.01863	447.885	-0.02356	447.794	-0.01638	447.756	-0.01391	447.641	-0.01287
						448.382	-0.01858	448.382	-0.02352	448.291	-0.01635	448.253	-0.0139	448.139	-0.01287
						448.878	-0.01854	448.878	-0.02348	448.788	-0.01633	448.751	-0.01389	448.638	-0.01286
						449.374	-0.0185	449.374	-0.02344	449.286	-0.0163	449.249	-0.01388	449.137	-0.01286
						449.871	-0.01846	449.871	-0.02339	449.783	-0.01628	449.746	-0.01387	449.635	-0.01285
						450.367	-0.01842	450.367	-0.02335	450.28	-0.01625	450.244	-0.01386	450.134	-0.01285
						450.863	-0.01837	450.863	-0.02331	450.777	-0.01623	450.741	-0.01385	450.633	-0.01284
						451.36	-0.01833	451.36	-0.02327	451.274	-0.0162	451.239	-0.01384	451.131	-0.01284
						451.856	-0.01829	451.856	-0.02323	451.772	-0.01618	451.736	-0.01383	451.63	-0.01283
						452.352	-0.01825	452.352	-0.02318	452.269	-0.01615	452.234	-0.01382	452.129	-0.01283
						452.849	-0.01821	452.849	-0.02314	452.766	-0.01613	452.731	-0.01381	452.627	-0.01282
						453.345	-0.01817	453.345	-0.0231	453.263	-0.01611	453.229	-0.0138	453.126	-0.01282
						453.841	-0.01813	453.841	-0.02306	453.76	-0.01608	453.727	-0.01379	453.625	-0.01281
						454.338	-0.01809	454.338	-0.02302	454.258	-0.01606	454.224	-0.01378	454.123	-0.01281
						454.834	-0.01805	454.834	-0.02298	454.755	-0.01603	454.722	-0.01377	454.622	-0.0128
						455.33	-0.01801	455.33	-0.02294	455.252	-0.01601	455.219	-0.01376	455.121	-0.0128
						455.827	-0.01797	455.827	-0.0229	455.749	-0.01599	455.717	-0.01375	455.619	-0.01279
						456.323	-0.01793	456.323	-0.02286	456.246	-0.01596	456.214	-0.01374	456.118	-0.01279
						456.819	-0.01789	456.819	-0.02282	456.744	-0.01594	456.712	-0.01373	456.617	-0.01278
						457.316	-0.01785	457.316	-0.02278	457.241	-0.01592	457.21	-0.01372	457.115	-0.01278
						457.812	-0.01781	457.812	-0.02274	457.738	-0.01589	457.707	-0.01371	457.614	-0.01277
						458.308	-0.01777	458.308	-0.0227	458.235	-0.01587	458.205	-0.0137	458.113	-0.01277
						458.805	-0.01774	458.805	-0.02266	458.732	-0.01585	458.702	-0.01369	458.611	-0.01276
						459.301	-0.0177	459.301	-0.02262	459.23	-0.01582	459.2	-0.01368	459.11	-0.01276
						459.797	-0.01766	459.797	-0.02258	459.727	-0.0158	459.697	-0.01367	459.609	-0.01275
						460.294	-0.01762	460.294	-0.02255	460.224	-0.01578	460.195	-0.01366	460.107	-0.01275
						460.79	-0.01758	460.79	-0.02251	460.721	-0.01576	460.692	-0.01365	460.606	-0.01275
						461.286	-0.01755	461.286	-0.02247	461.218	-0.01573	461.19	-0.01364	461.105	-0.01274
						461.783	-0.01751	461.783	-0.02243	461.716	-0.01571	461.688	-0.01363	461.603	-0.01274
						462.279	-0.01747	462.279	-0.02239	462.213	-0.01569	462.185	-0.01363	462.102	-0.01273
						462.775	-0.01744	462.775	-0.02236	462.71	-0.01567	462.683	-0.01362	462.601	-0.01273
						463.272	-0.0174	463.272	-0.02232	463.207	-0.01565	463.18	-0.01361	463.099	-0.01272
						463.768	-0.01736	463.768	-0.02228	463.704	-0.01562	463.678	-0.0136	463.598	-0.01272
						464.264	-0.01733	464.264	-0.02224	464.202	-0.0156	464.175	-0.01359	464.097	-0.01272
						464.76	-0.01729	464.76	-0.02221	464.699	-0.01558	464.673	-0.01358	464.595	-0.01271
						465.257	-0.01725	465.257	-0.02217	465.196	-0.01556	465.171	-0.01357	465.094	-0.01271
						465.753	-0.01722	465.753	-0.02213	465.693	-0.01554	465.668	-0.01356	465.592	-0.0127
						466.249	-0.01718	466.249	-0.0221	466.19	-0.01552	466.166	-0.01356	466.091	-0.0127
						466.746	-0.01715	466.746	-0.02206	466.688	-0.0155	466.663	-0.01355	466.59	-0.0127
						467.242	-0.01711	467.242	-0.02202	467.185	-0.01548	467.161	-0.01354	467.088	-0.01269
						467.738	-0.01708	467.738	-0.02199	467.682	-0.01545	467.658	-0.01353	467.587	-0.01269
						468.235	-0.01704	468.235	-0.02195	468.179	-0.01543	468.156	-0.01352	468.086	-0.01268
						468.731	-0.01701	468.731	-0.02192	468.676	-0.01541	468.654	-0.01351	468.584	-0.01268
						469.227	-0.01697	469.227	-0.02188	469.174	-0.01539	469.151	-0.0135	469.083	-0.01268
						469.724	-0.01694	469.724	-0.02185	469.671	-0.01537	469.649	-0.0135	469.582	-0.01267
						470.22	-0.0169	470.22	-0.02181	470.168	-0.01535	470.146	-0.01349	470.08	-0.01267
						470.716	-0.01687	470.716	-0.02178	470.665	-0.01533	470.644	-0.01348	470.579	-0.01266
						471.213	-0.01683	471.213	-0.02174	471.162	-0.01531	471.141	-0.01347	471.078	-0.01266
						471.709	-0.0168	471.709	-0.02171	471.66	-0.01529	471.639	-0.01346	471.576	-0.01266
						472.205	-0.01677	472.205	-0.02167	472.157	-0.01527	472.136	-0.01346	472.075	-0.01265
						472.702	-0.01673	472.702	-0.02164	472.654	-0.01525	472.634	-0.01345	472.574	-0.01265
						473.198	-0.0167	473.198	-0.0216	473.151	-0.01523	473.132	-0.01344	473.072	-0.01265
						473.694	-0.01667	473.694	-0.02157	473.648	-0.01521	473.629	-0.01343	473.571	-0.01264
						474.191	-0.01663	474.191	-0.02154	474.146	-0.0152	474.127	-0.01343	474.07	-0.01264
						474.687	-0.0166	474.687	-0.0215	474.643	-0.01518	474.624	-0.01342	474.568	-0.01263
						475.183	-0.01657	475.183	-0.02147	475.14	-0.01516	475.122	-0.01341	475.067	-0.01263
						475.68	-0.01653	475.68	-0.02144	475.637	-0.01514	475.619	-0.0134	475.566	-0.01263
						476.176	-0.0165	476.176	-0.0214	476.134	-0.01512	476.117	-0.01339	476.064	-0.01262
						476.672	-0.01647	476.672	-0.02137	476.632	-0.0151	476.615	-0.01339	476.563	-0.01262
						477.169	-0.01644	477.169	-0.02134	477.129	-0.01508	477.112	-0.01338	477.062	-0.01262
						477.665	-0.01641	477.665	-0.0213	477.626	-0.01506	477.61	-0.01337	477.56	-0.01261
						478.161	-0.01637	478.161	-0.02127	478.123	-0.01504	478.107	-0.01337	478.059	-0.01261
						478.658	-0.01634	478.658	-0.02124	478.62	-0.01503	478.605	-0.01336	478.558	-0.01261
						479.154	-0.01631	479.154	-0.02121	479.118	-0.01501	479.102	-0.01335	479.056	-0.0126
						479.65	-0.01628	479.65	-0.02117	479.615	-0.01499	479.6	-0.01334	479.555	-0.0126
						480.147	-0.01625	480.147	-0.02114	480.112	-0.01497	480.097	-0.01334	480.054	-0.0126
						480.643	-0.01622	480.643	-0.02111	480.609	-0.01495	480.595	-0.01333	480.552	-0.01259
						481.139	-0.01619	481.139	-0.02108	481.106	-0.01494	481.093	-0.01332	481.051	-0.01259
						481.636	-0.01615	481.636	-0.02105	481.604	-0.01492	481.59	-0.01332	481.55	-0.01259
						482.132	-0.01612	482.132	-0.02102	482.101	-0.0149	482.088	-0.01331	482.048	-0.01258
						482.628	-0.01609	482.628	-0.02098	482.598	-0.01488	482.585	-0.0133	482.547	-0.01258
						483.125	-0.01606	483.125	-0.02095	483.095	-0.01486	483.083	-0.01329	483.046	-0.01258
						483.621	-0.01603	483.621	-0.02092	483.592	-0.01485	483.58	-0.01329	483.544	-0.01257
						484.117	-0.016	484.117	-0.02089	484.09	-0.01483	484.078	-0.01328	484.043	-0.01257
						484.614	-0.01597	484.614	-0.02086	484.587	-0.01481	484.576	-0.01327	484.542	-0.01257
						485.11	-0.01594	485.11	-0.02083	485.084	-0.0148	485.073	-0.01327	485.04	-0.01257
						485.606	-0.01591	485.606	-0.0208	485.581	-0.01478	485.571	-0.01326	485.539	-0.01256
						486.103	-0.01588	486.103	-0.02077	486.078	-0.01476	486.068	-0.01325	486.038	-0.01256
						486.599	-0.01585	486.599	-0.02074	486.576	-0.01474	486.566	-0.01325	486.536	-0.01256
						487.095	-0.01583	487.095	-0.02071	487.073	-0.01473	487.063	-0.01324	487.035	-0.01255
						487.592	-0.0158	487.592	-0.02068	487.57	-0.01471	487.561	-0.01323	487.534	-0.01255
						488.088	-0.01577	488.088	-0.02065	488.067	-0.01469	488.058	-0.01323	488.032	-0.01255
						488.584	-0.01574	488.584	-0.02062	488.564	-0.01468	488.556	-0.01322	488.531	-0.01254
						489.081	-0.01571	489.081	-0.02059	489.062	-0.01466	489.054	-0.01322	489.029	-0.01254
						489.577	-0.01568	489.577	-0.02056	489.559	-0.01465	489.551	-0.01321	489.528	-0.01254
						490.073	-0.01565	490.073	-0.02053	490.056	-0.01463	490.049	-0.0132	490.027	-0.01254
						490.57	-0.01563	490.57	-0.0205	490.553	-0.01461	490.546	-0.0132	490.525	-0.01253
						491.066	-0.0156	491.066	-0.02048	491.05	-0.0146	491.044	-0.01319	491.024	-0.01253
						491.562	-0.01557	491.562	-0.02045	491.548	-0.01458	491.541	-0.01318	491.523	-0.01253
						492.059	-0.01554	492.059	-0.02042	492.045	-0.01457	492.039	-0.01318	492.021	-0.01252
						492.555	-0.01551	492.555	-0.02039	492.542	-0.01455	492.537	-0.01317	492.52	-0.01252
						493.051	-0.01549	493.051	-0.02036	493.039	-0.01453	493.034	-0.01317	493.019	-0.01252
						493.548	-0.01546	493.548	-0.02033	493.536	-0.01452	493.532	-0.01316	493.517	-0.01252
						494.044	-0.01543	494.044	-0.0203	494.034	-0.0145	494.029	-0.01315	494.016	-0.01251
						494.54	-0.0154	494.54	-0.02028	494.531	-0.01449	494.527	-0.01315	494.515	-0.01251
						495.037	-0.01538	495.037	-0.02025	495.028	-0.01447	495.024	-0.01314	495.013	-0.01251
						495.533	-0.01535	495.533	-0.02022	495.525	-0.01446	495.522	-0.01314	495.512	-0.01251
						496.029	-0.01532	496.029	-0.02019	496.022	-0.01444	496.019	-0.01313	496.011	-0.0125
						496.526	-0.0153	496.526	-0.02017	496.52	-0.01443	496.517	-0.01312	496.509	-0.0125
						497.022	-0.01527	497.022	-0.02014	497.017	-0.01441	497.015	-0.01312	497.008	-0.0125
						497.518	-0.01524	497.518	-0.02011	497.514	-0.0144	497.512	-0.01311	497.507	-0.0125
						498.015	-0.01522	498.015	-0.02008	498.011	-0.01438	498.01	-0.01311	498.005	-0.01249
						498.511	-0.01519	498.511	-0.02006	498.508	-0.01437	498.507	-0.0131	498.504	-0.01249
						499.007	-0.01517	499.007	-0.02003	499.006	-0.01435	499.005	-0.0131	499.003	-0.01249
						499.504	-0.01514	499.504	-0.02	499.503	-0.01434	499.502	-0.01309	499.501	-0.01249
						500	-0.01511	500	-0.01998	500	-0.01432	500	-0.01309	500	-0.01248

## Sheet: Fig3c
Time (ps)	Normalized (-log(T/T0))	Time (ps)	Normalized (-log(T/T0))				Time (ps)	Normalized (-log(T/T0))	Time (ps)	Normalized (-log(T/T0))	Time (ps)	Normalized (-log(T/T0))	Time (ps)	Normalized (-log(T/T0))	Time (ps)	Normalized (-log(T/T0))
Figu	2,8μJ/pulse/cm2		8,5μJ/pulse/cm2	17μJ/pulse/cm2	51μJ/pulse/cm2	102μJ/pulse/cm2		Fit of 2,8μJ/pulse/cm2		Fit of 8,5μJ/pulse/cm2		Fit of 17μJ/pulse/cm2		Fit of 51μJ/pulse/cm2		Fit of 102μJ/pulse/cm2
-1.2	-0.00422	-1.2	0.00324	-0.00201	-0.00502	-0.00763	24.718	-1.02575	12.8157	-1.02865	10.2956	-1.02557	6.6447	-1.0235	4.2884	-1.02146
-1.1	0.01154	-1.1	-0.00191	-0.00169	-0.00563	-0.00686	25.2238	-1.02271	13.3334	-1.02487	10.8158	-1.02115	7.16858	-1.01675	4.81464	-1.01276
-1	0.01241	-1	-0.00836	-0.00152	-0.00439	-0.00522	25.7296	-1.01969	13.8511	-1.02111	11.3361	-1.01674	7.69246	-1.01004	5.34088	-1.00414
-0.9	-0.01216	-0.9	0.01391	-0.000323167	-0.00618	-0.00989	26.2354	-1.01667	14.3688	-1.01737	11.8563	-1.01236	8.21634	-1.00338	5.86711	-0.9956
-0.8	0.00496	-0.8	-0.01176	-0.00378	-0.00787	-0.01167	26.7412	-1.01366	14.8865	-1.01363	12.3765	-1.00799	8.74022	-0.99677	6.39335	-0.98713
-0.7	-0.02221	-0.7	-0.01348	-0.01306	-0.01037	-0.000434428	27.2469	-1.01066	15.4042	-1.00991	12.8967	-1.00365	9.2641	-0.99021	6.91959	-0.97874
-0.6	0.01203	-0.6	-0.00453	-0.00721	-0.000418653	-0.00639	27.7527	-1.00766	15.9219	-1.00621	13.4169	-0.99932	9.78798	-0.98369	7.44583	-0.97042
-0.5	0.01402	-0.5	-0.01172	0.00644	-0.00257	-0.00898	28.2585	-1.00468	16.4396	-1.00252	13.9372	-0.99502	10.3118	-0.97721	7.97206	-0.96217
-0.4	-0.00136	-0.4	0.00305	-0.00612	0.0013	-0.00498	28.7643	-1.0017	16.9573	-0.99884	14.4574	-0.99073	10.8357	-0.97078	8.4983	-0.95401
-0.3	-0.00633	-0.3	0.01133	-0.000367741	0.000928886	-0.00717	29.2701	-0.99873	17.475	-0.99517	14.9776	-0.98646	11.3596	-0.96439	9.02454	-0.94591
-0.2	-0.00744	-0.2	-0.00574	-0.00899	-0.00668	-0.00789	29.7759	-0.99577	17.9927	-0.99152	15.4978	-0.98221	11.8835	-0.95805	9.55078	-0.93789
-0.15	-0.00516	-0.15	-0.01418	-0.00256	-0.000846027	-0.00692	30.2817	-0.99282	18.5104	-0.98789	16.0181	-0.97799	12.4074	-0.95175	10.077	-0.92993
-0.1	-0.00411	-0.1	0.01852	0.00315	-0.000200604	0.00225	30.7874	-0.98988	19.0281	-0.98426	16.5383	-0.97378	12.9313	-0.94549	10.6032	-0.92205
-0.05	-0.00757	-0.05	-0.01403	-0.00699	-0.00408	-0.000885458	31.2932	-0.98694	19.5458	-0.98065	17.0585	-0.96958	13.4551	-0.93928	11.1295	-0.91424
0	-0.00239	0	-0.0135	-0.0107	-0.01504	-0.00509	31.799	-0.98402	20.0635	-0.97706	17.5787	-0.96541	13.979	-0.93311	11.6557	-0.9065
0.05	-0.00864	0.05	0.00133	-0.02278	-0.02504	-0.01051	32.3048	-0.9811	20.5812	-0.97347	18.099	-0.96126	14.5029	-0.92698	12.182	-0.89883
0.1	-0.00294	0.1	-0.0536	-0.07647	-0.04054	-0.03141	32.8106	-0.97819	21.0989	-0.96991	18.6192	-0.95712	15.0268	-0.9209	12.7082	-0.89123
0.1977	-0.02717	0.1857	-0.13483	-0.13819	-0.12321	-0.12118	33.3164	-0.97529	21.6166	-0.96635	19.1394	-0.95301	15.5506	-0.91486	13.2344	-0.8837
0.344	-0.08362	0.2801	-0.18883	-0.20429	-0.19418	-0.21544	33.8222	-0.9724	22.1343	-0.96281	19.6596	-0.94891	16.0745	-0.90885	13.7607	-0.87623
0.5261	-0.13883	0.3977	-0.24841	-0.27133	-0.28666	-0.30673	34.328	-0.96951	22.652	-0.95928	20.1799	-0.94483	16.5984	-0.90289	14.2869	-0.86883
0.7528	-0.23065	0.544	-0.33839	-0.35578	-0.3679	-0.41127	34.8338	-0.96664	23.1697	-0.95576	20.7001	-0.94077	17.1223	-0.89697	14.8132	-0.8615
1.0349	-0.32767	0.7261	-0.38926	-0.43246	-0.4695	-0.51281	35.3395	-0.96377	23.6874	-0.95226	21.2203	-0.93673	17.6462	-0.8911	15.3394	-0.85423
1.3863	-0.39057	0.9528	-0.47869	-0.52595	-0.57409	-0.61349	35.8453	-0.96091	24.2051	-0.94876	21.7405	-0.9327	18.17	-0.88526	15.8656	-0.84703
1.8235	-0.51886	1.2349	-0.57085	-0.60212	-0.66134	-0.71575	36.3511	-0.95806	24.7229	-0.94529	22.2608	-0.9287	18.6939	-0.87946	16.3919	-0.83989
2.3676	-0.55732	1.5863	-0.63317	-0.68466	-0.7426	-0.79453	36.8569	-0.95521	25.2405	-0.94182	22.781	-0.92471	19.2178	-0.8737	16.9181	-0.83281
3.0451	-0.66241	2.0235	-0.69748	-0.75809	-0.82791	-0.87079	37.3627	-0.95238	25.7583	-0.93837	23.3012	-0.92074	19.7417	-0.86798	17.4444	-0.8258
3.8884	-0.64739	2.5676	-0.79019	-0.81541	-0.88601	-0.92057	37.8685	-0.94955	26.276	-0.93493	23.8214	-0.91679	20.2656	-0.86231	17.9706	-0.81885
4.938	-0.71638	3.2451	-0.83591	-0.88516	-0.9288	-0.96607	38.3743	-0.94673	26.7936	-0.93151	24.3417	-0.91285	20.7894	-0.85667	18.4968	-0.81197
6.2447	-0.82208	4.0884	-0.89838	-0.92733	-0.96298	-0.98822	38.8801	-0.94392	27.3114	-0.92809	24.8619	-0.90893	21.3133	-0.85107	19.0231	-0.80514
7.8711	-0.83598	5.138	-0.92471	-0.94993	-0.98812	-1	39.3858	-0.94111	27.8291	-0.92469	25.3821	-0.90503	21.8372	-0.8455	19.5493	-0.79838
9.8956	-0.89293	6.4447	-0.9378	-0.96553	-1	-0.99101	39.8916	-0.93832	28.3468	-0.9213	25.9023	-0.90115	22.3611	-0.83998	20.0755	-0.79168
12.4157	-0.8964	8.0711	-0.98277	-0.98708	-0.9932	-0.97523	40.3974	-0.93553	28.8645	-0.91793	26.4226	-0.89729	22.8849	-0.83449	20.6018	-0.78503
15.5527	-0.89591	10.0956	-0.99594	-0.99798	-0.98728	-0.9451	40.9032	-0.93275	29.3822	-0.91457	26.9428	-0.89344	23.4088	-0.82905	21.128	-0.77845
19.4575	-0.9737	12.6157	-1	-1	-0.96186	-0.91016	41.409	-0.92998	29.8999	-0.91121	27.463	-0.88961	23.9327	-0.82364	21.6543	-0.77192
24.318	-0.9737	15.7527	-0.99891	-0.98312	-0.92526	-0.8603	41.9148	-0.92721	30.4176	-0.90788	27.9832	-0.8858	24.4566	-0.81826	22.1805	-0.76546
30.3683	-0.95744	19.6575	-0.97976	-0.9577	-0.88042	-0.79638	42.4206	-0.92446	30.9353	-0.90455	28.5035	-0.882	24.9805	-0.81293	22.7067	-0.75905
37.8996	-1	24.518	-0.93964	-0.91984	-0.82961	-0.72427	42.9264	-0.92171	31.453	-0.90124	29.0237	-0.87823	25.5043	-0.80763	23.233	-0.7527
47.2743	-0.89591	30.5683	-0.9287	-0.8778	-0.75497	-0.65183	43.4322	-0.91897	31.9707	-0.89794	29.5439	-0.87446	26.0282	-0.80236	23.7592	-0.7464
58.9436	-0.88958	38.0996	-0.87615	-0.81879	-0.67506	-0.57561	43.9379	-0.91623	32.4884	-0.89465	30.0641	-0.87072	26.5521	-0.79714	24.2854	-0.74017
73.4693	-0.75806	47.4743	-0.81039	-0.75906	-0.60235	-0.4905	44.4437	-0.91351	33.0061	-0.89137	30.5844	-0.86699	27.076	-0.79195	24.8117	-0.73398
91.5505	-0.71948	59.1436	-0.75526	-0.69102	-0.51768	-0.42088	44.9495	-0.91079	33.5238	-0.88811	31.1046	-0.86328	27.5999	-0.78679	25.3379	-0.72786
114.058	-0.57308	73.6693	-0.67302	-0.60269	-0.43198	-0.34335	45.4553	-0.90808	34.0415	-0.88486	31.6248	-0.85959	28.1238	-0.78167	25.8641	-0.72179
142.074	-0.51873	91.7505	-0.58101	-0.51648	-0.35159	-0.27411	45.9611	-0.90538	34.5592	-0.88162	32.145	-0.85591	28.6476	-0.77659	26.3904	-0.71577
176.947	-0.41203	114.258	-0.49494	-0.4322	-0.28759	-0.21254	46.4669	-0.90268	35.0769	-0.87839	32.6653	-0.85225	29.1715	-0.77154	26.9166	-0.7098
220.357	-0.29467	142.274	-0.40094	-0.34749	-0.22395	-0.16526	46.9727	-0.9	35.5946	-0.87517	33.1855	-0.84861	29.6954	-0.76653	27.4429	-0.70389
274.393	-0.19144	177.148	-0.30764	-0.27154	-0.16459	-0.11548	47.4785	-0.89732	36.1123	-0.87197	33.7057	-0.84498	30.2193	-0.76155	27.9691	-0.69804
341.655	-0.13821	220.557	-0.24528	-0.20851	-0.11704	-0.0882	47.9842	-0.89465	36.63	-0.86878	34.2259	-0.84137	30.7431	-0.7566	28.4953	-0.69223
425.38	-0.06278	274.593	-0.1746	-0.14452	-0.07851	-0.06896	48.49	-0.89198	37.1477	-0.8656	34.7462	-0.83777	31.267	-0.75169	29.0216	-0.68648
529.6	-0.04094	341.855	-0.1119	-0.11305	-0.04894	-0.04801	48.9958	-0.88933	37.6654	-0.86243	35.2664	-0.83419	31.7909	-0.74681	29.5478	-0.68078
--		425.58	-0.06814	-0.06154	-0.04054	-0.03477	49.5016	-0.88668	38.1831	-0.85927	35.7866	-0.83063	32.3148	-0.74197	30.074	-0.67513
--		529.8	-0.03919	-0.04792	-0.02676	-0.01611	50.0074	-0.88404	38.7008	-0.85613	36.3068	-0.82708	32.8387	-0.73716	30.6003	-0.66953
--		--					50.5132	-0.8814	39.2185	-0.853	36.8271	-0.82355	33.3625	-0.73238	31.1265	-0.66398
--		--					51.019	-0.87878	39.7362	-0.84988	37.3473	-0.82004	33.8864	-0.72764	31.6528	-0.65848
--		--					51.5247	-0.87616	40.2539	-0.84677	37.8675	-0.81654	34.4103	-0.72292	32.179	-0.65303
--		--					52.0305	-0.87355	40.7716	-0.84367	38.3877	-0.81305	34.9342	-0.71825	32.7052	-0.64762
--		--					52.5363	-0.87094	41.2893	-0.84058	38.9079	-0.80959	35.4581	-0.7136	33.2315	-0.64227
--		--					53.0421	-0.86834	41.807	-0.83751	39.4282	-0.80613	35.9819	-0.70898	33.7577	-0.63696
--		--					53.5479	-0.86576	42.3247	-0.83444	39.9484	-0.8027	36.5058	-0.7044	34.284	-0.63171
--		--					54.0537	-0.86317	42.8424	-0.83139	40.4686	-0.79927	37.0297	-0.69985	34.8102	-0.62649
--		--					54.5595	-0.8606	43.3601	-0.82835	40.9888	-0.79587	37.5536	-0.69533	35.3364	-0.62133
--		--					55.0653	-0.85803	43.8778	-0.82532	41.5091	-0.79248	38.0774	-0.69084	35.8627	-0.61621
--		--					55.5711	-0.85547	44.3955	-0.8223	42.0293	-0.7891	38.6013	-0.68638	36.3889	-0.61114
--		--					56.0768	-0.85292	44.9132	-0.8193	42.5495	-0.78574	39.1252	-0.68195	36.9151	-0.60611
--		--					56.5826	-0.85037	45.4309	-0.8163	43.0697	-0.7824	39.6491	-0.67756	37.4414	-0.60113
--		--					57.0884	-0.84784	45.9486	-0.81332	43.59	-0.77907	40.173	-0.67319	37.9676	-0.59619
--		--					57.5942	-0.8453	46.4663	-0.81034	44.1102	-0.77575	40.6968	-0.66885	38.4939	-0.5913
--		--					58.1	-0.84278	46.984	-0.80738	44.6304	-0.77245	41.2207	-0.66455	39.0201	-0.58645
--		--					58.6058	-0.84026	47.5017	-0.80443	45.1506	-0.76917	41.7446	-0.66027	39.5463	-0.58164
--		--					59.1116	-0.83775	48.0194	-0.80149	45.6709	-0.7659	42.2685	-0.65602	40.0726	-0.57688
--		--					59.6174	-0.83525	48.5371	-0.79856	46.1911	-0.76264	42.7924	-0.6518	40.5988	-0.57216
--		--					60.1232	-0.83276	49.0548	-0.79564	46.7113	-0.7594	43.3162	-0.64761	41.1251	-0.56748
--		--					60.6289	-0.83027	49.5725	-0.79273	47.2315	-0.75617	43.8401	-0.64345	41.6513	-0.56284
--		--					61.1347	-0.82779	50.0902	-0.78984	47.7518	-0.75296	44.364	-0.63932	42.1775	-0.55825
--		--					61.6405	-0.82531	50.608	-0.78695	48.272	-0.74976	44.8879	-0.63522	42.7038	-0.5537
--		--					62.1463	-0.82285	51.1257	-0.78408	48.7922	-0.74658	45.4118	-0.63114	43.23	-0.54918
--		--					62.6521	-0.82039	51.6433	-0.78121	49.3124	-0.74341	45.9356	-0.6271	43.7562	-0.54471
--		--					63.1579	-0.81793	52.1611	-0.77836	49.8327	-0.74026	46.4595	-0.62308	44.2825	-0.54028
--		--					63.6637	-0.81549	52.6788	-0.77551	50.3529	-0.73712	46.9834	-0.61909	44.8087	-0.53588
--		--					64.1694	-0.81305	53.1965	-0.77268	50.8731	-0.73399	47.5073	-0.61512	45.3349	-0.53153
--		--					64.6752	-0.81061	53.7142	-0.76986	51.3933	-0.73088	48.0312	-0.61119	45.8612	-0.52722
--		--					65.181	-0.80819	54.2319	-0.76705	51.9136	-0.72778	48.555	-0.60728	46.3874	-0.52294
--		--					65.6868	-0.80577	54.7496	-0.76425	52.4338	-0.7247	49.0789	-0.6034	46.9137	-0.5187
--		--					66.1926	-0.80336	55.2673	-0.76146	52.954	-0.72163	49.6028	-0.59954	47.4399	-0.5145
--		--					66.6984	-0.80095	55.785	-0.75867	53.4742	-0.71857	50.1267	-0.59571	47.9661	-0.51034
--		--					67.2042	-0.79856	56.3027	-0.7559	53.9945	-0.71553	50.6506	-0.59191	48.4924	-0.50622
--		--					67.71	-0.79617	56.8204	-0.75314	54.5147	-0.7125	51.1744	-0.58813	49.0186	-0.50213
--		--					68.2157	-0.79378	57.3381	-0.7504	55.0349	-0.70948	51.6983	-0.58438	49.5448	-0.49808
--		--					68.7215	-0.7914	57.8558	-0.74766	55.5551	-0.70648	52.2222	-0.58066	50.0711	-0.49406
--		--					69.2273	-0.78903	58.3735	-0.74493	56.0754	-0.70349	52.7461	-0.57696	50.5973	-0.49008
--		--					69.7331	-0.78667	58.8912	-0.74221	56.5956	-0.70052	53.27	-0.57328	51.1236	-0.48614
--		--					70.2389	-0.78431	59.4089	-0.7395	57.1158	-0.69756	53.7938	-0.56964	51.6498	-0.48223
--		--					70.7447	-0.78196	59.9266	-0.7368	57.636	-0.69461	54.3177	-0.56601	52.176	-0.47836
--		--					71.2505	-0.77962	60.4443	-0.73411	58.1563	-0.69167	54.8416	-0.56241	52.7023	-0.47452
--		--					71.7563	-0.77728	60.962	-0.73143	58.6765	-0.68875	55.3655	-0.55884	53.2285	-0.47071
--		--					72.2621	-0.77495	61.4797	-0.72877	59.1967	-0.68584	55.8893	-0.55529	53.7548	-0.46694
--		--					72.7678	-0.77262	61.9974	-0.72611	59.7169	-0.68295	56.4132	-0.55177	54.281	-0.46321
--		--					73.2736	-0.77031	62.5151	-0.72346	60.2372	-0.68006	56.9371	-0.54827	54.8072	-0.4595
--		--					73.7794	-0.768	63.0328	-0.72082	60.7574	-0.67719	57.461	-0.54479	55.3335	-0.45583
--		--					74.2852	-0.76569	63.5505	-0.71819	61.2776	-0.67434	57.9849	-0.54134	55.8597	-0.4522
--		--					74.791	-0.76339	64.0682	-0.71557	61.7978	-0.67149	58.5087	-0.53791	56.386	-0.44859
--		--					75.2968	-0.7611	64.5859	-0.71296	62.3181	-0.66866	59.0326	-0.53451	56.9122	-0.44502
--		--					75.8026	-0.75882	65.1036	-0.71036	62.8383	-0.66584	59.5565	-0.53113	57.4384	-0.44148
--		--					76.3084	-0.75654	65.6213	-0.70777	63.3585	-0.66304	60.0804	-0.52777	57.9647	-0.43797
--		--					76.8141	-0.75427	66.139	-0.70519	63.8787	-0.66025	60.6043	-0.52443	58.4909	-0.43449
--		--					77.3199	-0.752	66.6567	-0.70262	64.399	-0.65747	61.1281	-0.52112	59.0171	-0.43105
--		--					77.8257	-0.74974	67.1744	-0.70006	64.9192	-0.6547	61.652	-0.51783	59.5434	-0.42763
--		--					78.3315	-0.74749	67.6921	-0.69751	65.4394	-0.65194	62.1759	-0.51457	60.0696	-0.42425
--		--					78.8373	-0.74524	68.2098	-0.69496	65.9596	-0.6492	62.6998	-0.51132	60.5958	-0.42089
--		--					79.3431	-0.743	68.7275	-0.69243	66.4799	-0.64647	63.2236	-0.5081	61.1221	-0.41757
--		--					79.8489	-0.74077	69.2452	-0.68991	67.0001	-0.64375	63.7475	-0.5049	61.6483	-0.41427
--		--					80.3547	-0.73854	69.7629	-0.68739	67.5203	-0.64104	64.2714	-0.50173	62.1746	-0.41101
--		--					80.8604	-0.73632	70.2806	-0.68489	68.0405	-0.63835	64.7953	-0.49857	62.7008	-0.40777
--		--					81.3662	-0.73411	70.7983	-0.68239	68.5608	-0.63567	65.3192	-0.49544	63.227	-0.40457
--		--					81.872	-0.7319	71.316	-0.67991	69.081	-0.633	65.8431	-0.49233	63.7533	-0.40139
--		--					82.3778	-0.7297	71.8337	-0.67743	69.6012	-0.63034	66.3669	-0.48924	64.2795	-0.39824
--		--					82.8836	-0.7275	72.3514	-0.67496	70.1214	-0.6277	66.8908	-0.48617	64.8058	-0.39512
--		--					83.3894	-0.72531	72.8691	-0.67251	70.6417	-0.62506	67.4147	-0.48312	65.332	-0.39202
--		--					83.8952	-0.72313	73.3868	-0.67006	71.1619	-0.62244	67.9386	-0.48009	65.8582	-0.38896
--		--					84.401	-0.72095	73.9045	-0.66762	71.6821	-0.61983	68.4624	-0.47708	66.3845	-0.38592
--		--					84.9068	-0.71878	74.4222	-0.66518	72.2023	-0.61723	68.9863	-0.4741	66.9107	-0.38291
--		--					85.4125	-0.71662	74.9399	-0.66276	72.7225	-0.61464	69.5102	-0.47113	67.4369	-0.37992
--		--					85.9183	-0.71446	75.4576	-0.66035	73.2428	-0.61207	70.0341	-0.46819	67.9632	-0.37696
--		--					86.4241	-0.71231	75.9753	-0.65795	73.763	-0.60951	70.558	-0.46527	68.4894	-0.37403
--		--					86.9299	-0.71016	76.493	-0.65555	74.2832	-0.60695	71.0818	-0.46236	69.0156	-0.37113
--		--					87.4357	-0.70802	77.0108	-0.65316	74.8034	-0.60441	71.6057	-0.45948	69.5419	-0.36825
--		--					87.9415	-0.70589	77.5285	-0.65079	75.3237	-0.60188	72.1296	-0.45661	70.0681	-0.3654
--		--					88.4473	-0.70376	78.0461	-0.64842	75.8439	-0.59937	72.6535	-0.45377	70.5944	-0.36257
--		--					88.9531	-0.70164	78.5639	-0.64606	76.3641	-0.59686	73.1774	-0.45094	71.1206	-0.35977
--		--					89.4588	-0.69952	79.0816	-0.64371	76.8843	-0.59436	73.7012	-0.44814	71.6468	-0.35699
--		--					89.9646	-0.69741	79.5993	-0.64137	77.4046	-0.59188	74.2251	-0.44535	72.1731	-0.35424
--		--					90.4704	-0.69531	80.117	-0.63903	77.9248	-0.58941	74.749	-0.44259	72.6993	-0.35151
--		--					90.9762	-0.69321	80.6347	-0.63671	78.445	-0.58695	75.2729	-0.43984	73.2256	-0.3488
--		--					91.482	-0.69112	81.1524	-0.63439	78.9652	-0.5845	75.7968	-0.43711	73.7518	-0.34613
--		--					91.9878	-0.68903	81.6701	-0.63209	79.4855	-0.58206	76.3206	-0.4344	74.278	-0.34347
--		--					92.4936	-0.68695	82.1878	-0.62979	80.0057	-0.57963	76.8445	-0.43171	74.8043	-0.34084
--		--					92.9994	-0.68488	82.7055	-0.6275	80.5259	-0.57721	77.3684	-0.42904	75.3305	-0.33823
--		--					93.5051	-0.68281	83.2232	-0.62521	81.0461	-0.5748	77.8923	-0.42638	75.8568	-0.33565
--		--					94.0109	-0.68075	83.7409	-0.62294	81.5664	-0.57241	78.4162	-0.42375	76.383	-0.33309
--		--					94.5167	-0.67869	84.2586	-0.62068	82.0866	-0.57002	78.94	-0.42113	76.9092	-0.33055
--		--					95.0225	-0.67664	84.7763	-0.61842	82.6068	-0.56765	79.4639	-0.41853	77.4355	-0.32803
--		--					95.5283	-0.67459	85.294	-0.61617	83.127	-0.56528	79.9878	-0.41595	77.9617	-0.32554
--		--					96.0341	-0.67255	85.8117	-0.61393	83.6473	-0.56293	80.5117	-0.41338	78.4879	-0.32307
--		--					96.5399	-0.67052	86.3294	-0.6117	84.1675	-0.56059	81.0355	-0.41084	79.0142	-0.32062
--		--					97.0456	-0.66849	86.8471	-0.60948	84.6877	-0.55826	81.5594	-0.40831	79.5404	-0.31819
--		--					97.5514	-0.66647	87.3648	-0.60726	85.2079	-0.55594	82.0833	-0.40579	80.0666	-0.31579
--		--					98.0572	-0.66445	87.8825	-0.60506	85.7282	-0.55362	82.6072	-0.4033	80.5929	-0.3134
--		--					98.563	-0.66244	88.4002	-0.60286	86.2484	-0.55132	83.1311	-0.40082	81.1191	-0.31104
--		--					99.0688	-0.66044	88.9179	-0.60067	86.7686	-0.54903	83.6549	-0.39836	81.6454	-0.3087
--		--					99.5746	-0.65844	89.4356	-0.59849	87.2888	-0.54675	84.1788	-0.39592	82.1716	-0.30638
--		--					100.08	-0.65645	89.9533	-0.59631	87.8091	-0.54448	84.7027	-0.39349	82.6978	-0.30408
--		--					100.586	-0.65446	90.471	-0.59415	88.3293	-0.54222	85.2266	-0.39109	83.2241	-0.3018
--		--					101.092	-0.65248	90.9887	-0.59199	88.8495	-0.53997	85.7505	-0.38869	83.7503	-0.29954
--		--					101.598	-0.6505	91.5064	-0.58984	89.3697	-0.53774	86.2743	-0.38632	84.2766	-0.2973
--		--					102.104	-0.64853	92.0241	-0.5877	89.89	-0.53551	86.7982	-0.38396	84.8028	-0.29509
--		--					102.609	-0.64657	92.5418	-0.58557	90.4102	-0.53329	87.3221	-0.38161	85.329	-0.29289
--		--					103.115	-0.64461	93.0595	-0.58344	90.9304	-0.53108	87.846	-0.37928	85.8553	-0.29071
--		--					103.621	-0.64265	93.5772	-0.58132	91.4506	-0.52888	88.3698	-0.37697	86.3815	-0.28855
--		--					104.127	-0.6407	94.0949	-0.57921	91.9709	-0.52669	88.8937	-0.37468	86.9077	-0.28641
--		--					104.632	-0.63876	94.6126	-0.57711	92.4911	-0.52451	89.4176	-0.3724	87.434	-0.28429
--		--					105.138	-0.63682	95.1303	-0.57502	93.0113	-0.52234	89.9415	-0.37013	87.9602	-0.28219
--		--					105.644	-0.63489	95.648	-0.57293	93.5315	-0.52018	90.4654	-0.36788	88.4865	-0.2801
--		--					106.15	-0.63296	96.1657	-0.57085	94.0518	-0.51803	90.9892	-0.36565	89.0127	-0.27804
--		--					106.656	-0.63104	96.6834	-0.56878	94.572	-0.51589	91.5131	-0.36343	89.5389	-0.27599
--		--					107.161	-0.62913	97.2011	-0.56672	95.0922	-0.51376	92.037	-0.36123	90.0652	-0.27397
--		--					107.667	-0.62722	97.7188	-0.56466	95.6124	-0.51164	92.5609	-0.35904	90.5914	-0.27196
--		--					108.173	-0.62531	98.2365	-0.56262	96.1327	-0.50953	93.0848	-0.35687	91.1176	-0.26997
--		--					108.679	-0.62341	98.7542	-0.56058	96.6529	-0.50742	93.6086	-0.35472	91.6439	-0.26799
--		--					109.185	-0.62152	99.2719	-0.55854	97.1731	-0.50533	94.1325	-0.35257	92.1701	-0.26604
--		--					109.69	-0.61963	99.7896	-0.55652	97.6933	-0.50325	94.6564	-0.35045	92.6964	-0.2641
--		--					110.196	-0.61775	100.307	-0.5545	98.2136	-0.50117	95.1803	-0.34833	93.2226	-0.26218
--		--					110.702	-0.61587	100.825	-0.55249	98.7338	-0.49911	95.7042	-0.34623	93.7488	-0.26027
--		--					111.208	-0.614	101.343	-0.55049	99.254	-0.49706	96.228	-0.34415	94.2751	-0.25839
--		--					111.713	-0.61213	101.86	-0.54849	99.7742	-0.49501	96.7519	-0.34208	94.8013	-0.25652
--		--					112.219	-0.61027	102.378	-0.54651	100.294	-0.49297	97.2758	-0.34003	95.3276	-0.25466
--		--					112.725	-0.60841	102.896	-0.54452	100.815	-0.49094	97.7997	-0.33798	95.8538	-0.25283
--		--					113.231	-0.60656	103.414	-0.54255	101.335	-0.48893	98.3236	-0.33596	96.38	-0.25101
--		--					113.737	-0.60472	103.931	-0.54059	101.855	-0.48692	98.8474	-0.33394	96.9063	-0.2492
--		--					114.242	-0.60287	104.449	-0.53863	102.375	-0.48492	99.3713	-0.33195	97.4325	-0.24742
--		--					114.748	-0.60104	104.967	-0.53668	102.896	-0.48292	99.8952	-0.32996	97.9587	-0.24564
--		--					115.254	-0.59921	105.484	-0.53473	103.416	-0.48094	100.419	-0.32799	98.485	-0.24389
--		--					115.76	-0.59738	106.002	-0.5328	103.936	-0.47897	100.943	-0.32603	99.0112	-0.24215
--		--					116.266	-0.59556	106.52	-0.53087	104.456	-0.477	101.467	-0.32409	99.5375	-0.24042
--		--					116.771	-0.59375	107.037	-0.52895	104.976	-0.47505	101.991	-0.32215	100.064	-0.23871
--		--					117.277	-0.59194	107.555	-0.52703	105.497	-0.4731	102.515	-0.32024	100.59	-0.23702
--		--					117.783	-0.59013	108.073	-0.52512	106.017	-0.47116	103.038	-0.31833	101.116	-0.23534
--		--					118.289	-0.58834	108.591	-0.52322	106.537	-0.46923	103.562	-0.31644	101.642	-0.23368
--		--					118.795	-0.58654	109.108	-0.52133	107.057	-0.46731	104.086	-0.31456	102.169	-0.23203
--		--					119.3	-0.58475	109.626	-0.51944	107.578	-0.4654	104.61	-0.3127	102.695	-0.2304
--		--					119.806	-0.58297	110.144	-0.51756	108.098	-0.4635	105.134	-0.31084	103.221	-0.22878
--		--					120.312	-0.58119	110.661	-0.51569	108.618	-0.4616	105.658	-0.309	103.747	-0.22717
--		--					120.818	-0.57941	111.179	-0.51383	109.138	-0.45971	106.182	-0.30718	104.274	-0.22558
--		--					121.323	-0.57765	111.697	-0.51197	109.659	-0.45784	106.706	-0.30536	104.8	-0.224
--		--					121.829	-0.57588	112.214	-0.51012	110.179	-0.45597	107.23	-0.30356	105.326	-0.22244
--		--					122.335	-0.57412	112.732	-0.50827	110.699	-0.45411	107.753	-0.30177	105.852	-0.22089
--		--					122.841	-0.57237	113.25	-0.50643	111.219	-0.45225	108.277	-0.29999	106.379	-0.21936
--		--					123.347	-0.57062	113.768	-0.5046	111.739	-0.45041	108.801	-0.29823	106.905	-0.21784
--		--					123.852	-0.56888	114.285	-0.50278	112.26	-0.44857	109.325	-0.29647	107.431	-0.21633
--		--					124.358	-0.56714	114.803	-0.50096	112.78	-0.44674	109.849	-0.29473	107.957	-0.21484
--		--					124.864	-0.5654	115.321	-0.49915	113.3	-0.44492	110.373	-0.293	108.483	-0.21336
--		--					125.37	-0.56367	115.838	-0.49735	113.82	-0.44311	110.897	-0.29129	109.01	-0.21189
--		--					125.876	-0.56195	116.356	-0.49555	114.341	-0.44131	111.421	-0.28958	109.536	-0.21044
--		--					126.381	-0.56023	116.874	-0.49376	114.861	-0.43951	111.944	-0.28789	110.062	-0.209
--		--					126.887	-0.55852	117.391	-0.49197	115.381	-0.43773	112.468	-0.28621	110.588	-0.20757
--		--					127.393	-0.55681	117.909	-0.4902	115.901	-0.43595	112.992	-0.28453	111.115	-0.20615
--		--					127.899	-0.5551	118.427	-0.48843	116.421	-0.43418	113.516	-0.28288	111.641	-0.20475
--		--					128.405	-0.5534	118.945	-0.48666	116.942	-0.43241	114.04	-0.28123	112.167	-0.20336
--		--					128.91	-0.55171	119.462	-0.48491	117.462	-0.43066	114.564	-0.27959	112.693	-0.20199
--		--					129.416	-0.55002	119.98	-0.48315	117.982	-0.42891	115.088	-0.27797	113.22	-0.20062
--		--					129.922	-0.54833	120.498	-0.48141	118.502	-0.42717	115.612	-0.27635	113.746	-0.19927
--		--					130.428	-0.54665	121.015	-0.47967	119.023	-0.42544	116.135	-0.27475	114.272	-0.19793
--		--					130.933	-0.54497	121.533	-0.47794	119.543	-0.42372	116.659	-0.27316	114.798	-0.1966
--		--					131.439	-0.5433	122.051	-0.47622	120.063	-0.422	117.183	-0.27158	115.325	-0.19528
--		--					131.945	-0.54164	122.569	-0.4745	120.583	-0.42029	117.707	-0.27001	115.851	-0.19398
--		--					132.451	-0.53998	123.086	-0.47279	121.103	-0.41859	118.231	-0.26845	116.377	-0.19268
--		--					132.957	-0.53832	123.604	-0.47108	121.624	-0.4169	118.755	-0.2669	116.903	-0.1914
--		--					133.462	-0.53667	124.122	-0.46938	122.144	-0.41521	119.279	-0.26537	117.43	-0.19013
--		--					133.968	-0.53502	124.639	-0.46769	122.664	-0.41354	119.803	-0.26384	117.956	-0.18887
--		--					134.474	-0.53338	125.157	-0.466	123.184	-0.41187	120.326	-0.26232	118.482	-0.18762
--		--					134.98	-0.53174	125.675	-0.46432	123.705	-0.4102	120.85	-0.26082	119.008	-0.18639
--		--					135.486	-0.5301	126.192	-0.46265	124.225	-0.40855	121.374	-0.25932	119.534	-0.18516
--		--					135.991	-0.52847	126.71	-0.46098	124.745	-0.4069	121.898	-0.25784	120.061	-0.18395
--		--					136.497	-0.52685	127.228	-0.45932	125.265	-0.40526	122.422	-0.25636	120.587	-0.18274
--		--					137.003	-0.52523	127.746	-0.45766	125.785	-0.40363	122.946	-0.2549	121.113	-0.18155
--		--					137.509	-0.52362	128.263	-0.45601	126.306	-0.402	123.47	-0.25344	121.639	-0.18037
--		--					138.014	-0.52201	128.781	-0.45437	126.826	-0.40038	123.994	-0.252	122.166	-0.1792
--		--					138.52	-0.5204	129.299	-0.45273	127.346	-0.39877	124.518	-0.25056	122.692	-0.17804
--		--					139.026	-0.5188	129.816	-0.4511	127.866	-0.39717	125.041	-0.24914	123.218	-0.17689
--		--					139.532	-0.5172	130.334	-0.44947	128.387	-0.39557	125.565	-0.24773	123.744	-0.17574
--		--					140.038	-0.51561	130.852	-0.44786	128.907	-0.39398	126.089	-0.24632	124.271	-0.17461
--		--					140.543	-0.51402	131.369	-0.44624	129.427	-0.3924	126.613	-0.24492	124.797	-0.17349
--		--					141.049	-0.51244	131.887	-0.44464	129.947	-0.39082	127.137	-0.24354	125.323	-0.17238
--		--					141.555	-0.51086	132.405	-0.44303	130.467	-0.38926	127.661	-0.24216	125.849	-0.17128
--		--					142.061	-0.50928	132.923	-0.44144	130.988	-0.38769	128.185	-0.2408	126.376	-0.17019
--		--					142.567	-0.50771	133.44	-0.43985	131.508	-0.38614	128.709	-0.23944	126.902	-0.16911
--		--					143.072	-0.50615	133.958	-0.43827	132.028	-0.38459	129.232	-0.23809	127.428	-0.16804
--		--					143.578	-0.50459	134.476	-0.43669	132.548	-0.38305	129.756	-0.23675	127.954	-0.16698
--		--					144.084	-0.50303	134.993	-0.43512	133.069	-0.38152	130.28	-0.23542	128.481	-0.16593
--		--					144.59	-0.50148	135.511	-0.43355	133.589	-0.37999	130.804	-0.2341	129.007	-0.16489
--		--					145.095	-0.49993	136.029	-0.43199	134.109	-0.37848	131.328	-0.23279	129.533	-0.16385
--		--					145.601	-0.49839	136.546	-0.43044	134.629	-0.37696	131.852	-0.23149	130.059	-0.16283
--		--					146.107	-0.49685	137.064	-0.42889	135.15	-0.37546	132.376	-0.23019	130.585	-0.16182
--		--					146.613	-0.49532	137.582	-0.42735	135.67	-0.37396	132.9	-0.22891	131.112	-0.16081
--		--					147.119	-0.49379	138.1	-0.42581	136.19	-0.37247	133.423	-0.22764	131.638	-0.15981
--		--					147.624	-0.49226	138.617	-0.42428	136.71	-0.37098	133.947	-0.22637	132.164	-0.15883
--		--					148.13	-0.49074	139.135	-0.42276	137.23	-0.3695	134.471	-0.22511	132.69	-0.15785
--		--					148.636	-0.48922	139.653	-0.42124	137.751	-0.36803	134.995	-0.22386	133.217	-0.15688
--		--					149.142	-0.48771	140.17	-0.41972	138.271	-0.36656	135.519	-0.22262	133.743	-0.15592
--		--					149.648	-0.4862	140.688	-0.41821	138.791	-0.36511	136.043	-0.22139	134.269	-0.15496
--		--					150.153	-0.4847	141.206	-0.41671	139.311	-0.36365	136.567	-0.22016	134.795	-0.15402
--		--					150.659	-0.4832	141.724	-0.41521	139.832	-0.36221	137.091	-0.21895	135.322	-0.15308
--		--					151.165	-0.4817	142.241	-0.41372	140.352	-0.36077	137.614	-0.21774	135.848	-0.15216
--		--					151.671	-0.48021	142.759	-0.41224	140.872	-0.35933	138.138	-0.21654	136.374	-0.15124
--		--					152.177	-0.47872	143.277	-0.41076	141.392	-0.35791	138.662	-0.21535	136.9	-0.15033
--		--					152.682	-0.47724	143.794	-0.40928	141.912	-0.35649	139.186	-0.21417	137.427	-0.14942
--		--					153.188	-0.47576	144.312	-0.40781	142.433	-0.35508	139.71	-0.213	137.953	-0.14853
--		--					153.694	-0.47428	144.83	-0.40635	142.953	-0.35367	140.234	-0.21183	138.479	-0.14764
--		--					154.2	-0.47281	145.347	-0.40489	143.473	-0.35227	140.758	-0.21067	139.005	-0.14676
--		--					154.705	-0.47135	145.865	-0.40344	143.993	-0.35087	141.282	-0.20952	139.532	-0.14589
--		--					155.211	-0.46989	146.383	-0.40199	144.514	-0.34948	141.806	-0.20838	140.058	-0.14503
--		--					155.717	-0.46843	146.901	-0.40055	145.034	-0.3481	142.329	-0.20725	140.584	-0.14417
--		--					156.223	-0.46697	147.418	-0.39911	145.554	-0.34673	142.853	-0.20612	141.11	-0.14333
--		--					156.729	-0.46552	147.936	-0.39768	146.074	-0.34536	143.377	-0.205	141.636	-0.14249
--		--					157.234	-0.46408	148.454	-0.39625	146.594	-0.34399	143.901	-0.20389	142.163	-0.14165
--		--					157.74	-0.46264	148.971	-0.39483	147.115	-0.34264	144.425	-0.20279	142.689	-0.14083
--		--					158.246	-0.4612	149.489	-0.39342	147.635	-0.34128	144.949	-0.20169	143.215	-0.14001
--		--					158.752	-0.45977	150.007	-0.39201	148.155	-0.33994	145.473	-0.20061	143.741	-0.1392
--		--					159.258	-0.45834	150.524	-0.3906	148.675	-0.3386	145.997	-0.19953	144.268	-0.1384
--		--					159.763	-0.45691	151.042	-0.3892	149.196	-0.33727	146.52	-0.19845	144.794	-0.1376
--		--					160.269	-0.45549	151.56	-0.38781	149.716	-0.33594	147.044	-0.19739	145.32	-0.13681
--		--					160.775	-0.45407	152.078	-0.38642	150.236	-0.33462	147.568	-0.19633	145.846	-0.13603
--		--					161.281	-0.45266	152.595	-0.38503	150.756	-0.3333	148.092	-0.19528	146.373	-0.13526
--		--					161.786	-0.45125	153.113	-0.38365	151.276	-0.33199	148.616	-0.19423	146.899	-0.13449
--		--					162.292	-0.44985	153.631	-0.38228	151.797	-0.33069	149.14	-0.1932	147.425	-0.13373
--		--					162.798	-0.44845	154.148	-0.38091	152.317	-0.32939	149.664	-0.19217	147.951	-0.13297
--		--					163.304	-0.44705	154.666	-0.37955	152.837	-0.3281	150.188	-0.19115	148.478	-0.13223
--		--					163.81	-0.44566	155.184	-0.37819	153.357	-0.32682	150.711	-0.19013	149.004	-0.13149
--		--					164.315	-0.44427	155.701	-0.37684	153.878	-0.32554	151.235	-0.18912	149.53	-0.13075
--		--					164.821	-0.44288	156.219	-0.37549	154.398	-0.32426	151.759	-0.18812	150.056	-0.13002
--		--					165.327	-0.4415	156.737	-0.37414	154.918	-0.32299	152.283	-0.18713	150.583	-0.1293
--		--					165.833	-0.44012	157.255	-0.3728	155.438	-0.32173	152.807	-0.18614	151.109	-0.12859
--		--					166.339	-0.43875	157.772	-0.37147	155.958	-0.32047	153.331	-0.18516	151.635	-0.12788
--		--					166.844	-0.43738	158.29	-0.37014	156.479	-0.31922	153.855	-0.18418	152.161	-0.12718
--		--					167.35	-0.43601	158.808	-0.36882	156.999	-0.31798	154.379	-0.18322	152.687	-0.12648
--		--					167.856	-0.43465	159.325	-0.3675	157.519	-0.31674	154.903	-0.18226	153.214	-0.12579
--		--					168.362	-0.43329	159.843	-0.36619	158.039	-0.3155	155.426	-0.1813	153.74	-0.12511
--		--					168.868	-0.43194	160.361	-0.36488	158.56	-0.31427	155.95	-0.18035	154.266	-0.12443
--		--					169.373	-0.43059	160.878	-0.36357	159.08	-0.31305	156.474	-0.17941	154.792	-0.12376
--		--					169.879	-0.42924	161.396	-0.36227	159.6	-0.31183	156.998	-0.17848	155.319	-0.1231
--		--					170.385	-0.4279	161.914	-0.36098	160.12	-0.31062	157.522	-0.17755	155.845	-0.12244
--		--					170.891	-0.42656	162.432	-0.35969	160.641	-0.30941	158.046	-0.17663	156.371	-0.12179
--		--					171.396	-0.42523	162.949	-0.35841	161.161	-0.30821	158.57	-0.17571	156.897	-0.12114
--		--					171.902	-0.4239	163.467	-0.35713	161.681	-0.30701	159.094	-0.1748	157.424	-0.1205
--		--					172.408	-0.42257	163.985	-0.35585	162.201	-0.30582	159.617	-0.1739	157.95	-0.11986
--		--					172.914	-0.42124	164.502	-0.35458	162.721	-0.30464	160.141	-0.17301	158.476	-0.11923
--		--					173.42	-0.41992	165.02	-0.35331	163.242	-0.30346	160.665	-0.17211	159.002	-0.11861
--		--					173.925	-0.41861	165.538	-0.35205	163.762	-0.30228	161.189	-0.17123	159.529	-0.11799
--		--					174.431	-0.4173	166.055	-0.3508	164.282	-0.30111	161.713	-0.17035	160.055	-0.11738
--		--					174.937	-0.41599	166.573	-0.34955	164.802	-0.29995	162.237	-0.16948	160.581	-0.11677
--		--					175.443	-0.41468	167.091	-0.3483	165.323	-0.29879	162.761	-0.16861	161.107	-0.11617
--		--					175.949	-0.41338	167.609	-0.34706	165.843	-0.29763	163.285	-0.16775	161.634	-0.11557
--		--					176.454	-0.41208	168.126	-0.34582	166.363	-0.29648	163.808	-0.1669	162.16	-0.11498
--		--					176.96	-0.41079	168.644	-0.34459	166.883	-0.29534	164.332	-0.16605	162.686	-0.11439
--		--					177.466	-0.4095	169.162	-0.34336	167.403	-0.2942	164.856	-0.16521	163.212	-0.11381
--		--					177.972	-0.40821	169.679	-0.34213	167.924	-0.29307	165.38	-0.16437	163.738	-0.11323
--		--					178.477	-0.40693	170.197	-0.34091	168.444	-0.29194	165.904	-0.16354	164.265	-0.11266
--		--					178.983	-0.40565	170.715	-0.3397	168.964	-0.29082	166.428	-0.16272	164.791	-0.1121
--		--					179.489	-0.40438	171.233	-0.33849	169.484	-0.2897	166.952	-0.1619	165.317	-0.11154
--		--					179.995	-0.4031	171.75	-0.33728	170.005	-0.28859	167.476	-0.16108	165.843	-0.11098
--		--					180.501	-0.40184	172.268	-0.33608	170.525	-0.28748	167.999	-0.16028	166.37	-0.11043
--		--					181.006	-0.40057	172.786	-0.33488	171.045	-0.28638	168.523	-0.15947	166.896	-0.10989
--		--					181.512	-0.39931	173.303	-0.33369	171.565	-0.28528	169.047	-0.15868	167.422	-0.10934
--		--					182.018	-0.39805	173.821	-0.3325	172.085	-0.28418	169.571	-0.15788	167.948	-0.10881
--		--					182.524	-0.3968	174.339	-0.33132	172.606	-0.2831	170.095	-0.1571	168.475	-0.10828
--		--					183.03	-0.39555	174.856	-0.33014	173.126	-0.28201	170.619	-0.15632	169.001	-0.10775
--		--					183.535	-0.3943	175.374	-0.32897	173.646	-0.28093	171.143	-0.15554	169.527	-0.10723
--		--					184.041	-0.39306	175.892	-0.3278	174.166	-0.27986	171.667	-0.15477	170.053	-0.10671
--		--					184.547	-0.39182	176.41	-0.32663	174.687	-0.27879	172.191	-0.15401	170.58	-0.1062
--		--					185.053	-0.39058	176.927	-0.32547	175.207	-0.27773	172.714	-0.15325	171.106	-0.10569
--		--					185.559	-0.38935	177.445	-0.32431	175.727	-0.27667	173.238	-0.15249	171.632	-0.10519
--		--					186.064	-0.38812	177.963	-0.32316	176.247	-0.27561	173.762	-0.15174	172.158	-0.10469
--		--					186.57	-0.38689	178.48	-0.32201	176.767	-0.27457	174.286	-0.151	172.685	-0.1042
--		--					187.076	-0.38567	178.998	-0.32086	177.288	-0.27352	174.81	-0.15026	173.211	-0.10371
--		--					187.582	-0.38445	179.516	-0.31972	177.808	-0.27248	175.334	-0.14953	173.737	-0.10322
--		--					188.087	-0.38324	180.033	-0.31859	178.328	-0.27144	175.858	-0.1488	174.263	-0.10274
--		--					188.593	-0.38202	180.551	-0.31746	178.848	-0.27041	176.382	-0.14808	174.789	-0.10226
--		--					189.099	-0.38082	181.069	-0.31633	179.369	-0.26939	176.905	-0.14736	175.316	-0.10179
--		--					189.605	-0.37961	181.587	-0.31521	179.889	-0.26837	177.429	-0.14664	175.842	-0.10132
--		--					190.111	-0.37841	182.104	-0.31409	180.409	-0.26735	177.953	-0.14594	176.368	-0.10086
--		--					190.616	-0.37721	182.622	-0.31297	180.929	-0.26634	178.477	-0.14523	176.894	-0.1004
--		--					191.122	-0.37602	183.14	-0.31186	181.45	-0.26533	179.001	-0.14453	177.421	-0.09994
--		--					191.628	-0.37482	183.657	-0.31075	181.97	-0.26432	179.525	-0.14384	177.947	-0.09949
--		--					192.134	-0.37364	184.175	-0.30965	182.49	-0.26333	180.049	-0.14315	178.473	-0.09904
--		--					192.64	-0.37245	184.693	-0.30855	183.01	-0.26233	180.573	-0.14246	178.999	-0.0986
--		--					193.145	-0.37127	185.21	-0.30746	183.53	-0.26134	181.096	-0.14178	179.526	-0.09816
--		--					193.651	-0.37009	185.728	-0.30637	184.051	-0.26036	181.62	-0.14111	180.052	-0.09772
--		--					194.157	-0.36892	186.246	-0.30528	184.571	-0.25938	182.144	-0.14044	180.578	-0.09729
--		--					194.663	-0.36775	186.764	-0.3042	185.091	-0.2584	182.668	-0.13977	181.104	-0.09686
--		--					195.168	-0.36658	187.281	-0.30312	185.611	-0.25743	183.192	-0.13911	181.631	-0.09644
--		--					195.674	-0.36541	187.799	-0.30205	186.132	-0.25646	183.716	-0.13845	182.157	-0.09602
--		--					196.18	-0.36425	188.317	-0.30098	186.652	-0.2555	184.24	-0.1378	182.683	-0.0956
--		--					196.686	-0.36309	188.834	-0.29991	187.172	-0.25454	184.764	-0.13715	183.209	-0.09519
--		--					197.192	-0.36194	189.352	-0.29885	187.692	-0.25358	185.287	-0.13651	183.736	-0.09478
--		--					197.697	-0.36079	189.87	-0.29779	188.212	-0.25263	185.811	-0.13587	184.262	-0.09438
--		--					198.203	-0.35964	190.387	-0.29674	188.733	-0.25168	186.335	-0.13524	184.788	-0.09397
--		--					198.709	-0.3585	190.905	-0.29569	189.253	-0.25074	186.859	-0.13461	185.314	-0.09358
--		--					199.215	-0.35735	191.423	-0.29464	189.773	-0.2498	187.383	-0.13398	185.84	-0.09318
--		--					199.721	-0.35622	191.941	-0.2936	190.293	-0.24887	187.907	-0.13336	186.367	-0.09279
--		--					200.226	-0.35508	192.458	-0.29256	190.814	-0.24794	188.431	-0.13274	186.893	-0.0924
--		--					200.732	-0.35395	192.976	-0.29152	191.334	-0.24702	188.955	-0.13213	187.419	-0.09202
--		--					201.238	-0.35282	193.494	-0.29049	191.854	-0.2461	189.479	-0.13152	187.945	-0.09164
--		--					201.744	-0.35169	194.011	-0.28947	192.374	-0.24518	190.002	-0.13092	188.472	-0.09126
--		--					202.25	-0.35057	194.529	-0.28844	192.894	-0.24427	190.526	-0.13032	188.998	-0.09089
--		--					202.755	-0.34945	195.047	-0.28742	193.415	-0.24336	191.05	-0.12972	189.524	-0.09051
--		--					203.261	-0.34834	195.565	-0.28641	193.935	-0.24245	191.574	-0.12913	190.05	-0.09015
--		--					203.767	-0.34722	196.082	-0.28539	194.455	-0.24155	192.098	-0.12854	190.577	-0.08978
--		--					204.273	-0.34611	196.6	-0.28439	194.975	-0.24066	192.622	-0.12796	191.103	-0.08942
--		--					204.778	-0.34501	197.118	-0.28338	195.496	-0.23976	193.146	-0.12738	191.629	-0.08906
--		--					205.284	-0.3439	197.635	-0.28238	196.016	-0.23888	193.67	-0.1268	192.155	-0.08871
--		--					205.79	-0.3428	198.153	-0.28138	196.536	-0.23799	194.193	-0.12623	192.682	-0.08836
--		--					206.296	-0.34171	198.671	-0.28039	197.056	-0.23711	194.717	-0.12566	193.208	-0.08801
--		--					206.802	-0.34061	199.188	-0.2794	197.576	-0.23623	195.241	-0.1251	193.734	-0.08767
--		--					207.307	-0.33952	199.706	-0.27842	198.097	-0.23536	195.765	-0.12454	194.26	-0.08732
--		--					207.813	-0.33843	200.224	-0.27743	198.617	-0.23449	196.289	-0.12398	194.786	-0.08699
--		--					208.319	-0.33735	200.742	-0.27646	199.137	-0.23363	196.813	-0.12343	195.313	-0.08665
--		--					208.825	-0.33627	201.259	-0.27548	199.657	-0.23277	197.337	-0.12288	195.839	-0.08632
--		--					209.331	-0.33519	201.777	-0.27451	200.178	-0.23191	197.861	-0.12233	196.365	-0.08599
--		--					209.836	-0.33411	202.295	-0.27354	200.698	-0.23106	198.384	-0.12179	196.891	-0.08566
--		--					210.342	-0.33304	202.812	-0.27258	201.218	-0.23021	198.908	-0.12126	197.418	-0.08534
--		--					210.848	-0.33197	203.33	-0.27162	201.738	-0.22936	199.432	-0.12072	197.944	-0.08502
--		--					211.354	-0.3309	203.848	-0.27066	202.258	-0.22852	199.956	-0.12019	198.47	-0.0847
--		--					211.859	-0.32984	204.365	-0.26971	202.779	-0.22768	200.48	-0.11967	198.996	-0.08438
--		--					212.365	-0.32878	204.883	-0.26876	203.299	-0.22685	201.004	-0.11914	199.523	-0.08407
--		--					212.871	-0.32772	205.401	-0.26781	203.819	-0.22602	201.528	-0.11862	200.049	-0.08376
--		--					213.377	-0.32667	205.919	-0.26687	204.339	-0.22519	202.052	-0.11811	200.575	-0.08345
--		--					213.883	-0.32562	206.436	-0.26593	204.86	-0.22437	202.576	-0.1176	201.101	-0.08315
--		--					214.388	-0.32457	206.954	-0.26499	205.38	-0.22355	203.099	-0.11709	201.628	-0.08285
--		--					214.894	-0.32352	207.472	-0.26406	205.9	-0.22274	203.623	-0.11658	202.154	-0.08255
--		--					215.4	-0.32248	207.989	-0.26313	206.42	-0.22192	204.147	-0.11608	202.68	-0.08225
--		--					215.906	-0.32144	208.507	-0.26221	206.941	-0.22112	204.671	-0.11558	203.206	-0.08196
--		--					216.412	-0.32041	209.025	-0.26129	207.461	-0.22031	205.195	-0.11509	203.733	-0.08167
--		--					216.917	-0.31937	209.542	-0.26037	207.981	-0.21951	205.719	-0.1146	204.259	-0.08138
--		--					217.423	-0.31834	210.06	-0.25945	208.501	-0.21871	206.243	-0.11411	204.785	-0.0811
--		--					217.929	-0.31731	210.578	-0.25854	209.021	-0.21792	206.767	-0.11362	205.311	-0.08081
--		--					218.435	-0.31629	211.096	-0.25763	209.542	-0.21713	207.29	-0.11314	205.837	-0.08053
--		--					218.941	-0.31527	211.613	-0.25673	210.062	-0.21634	207.814	-0.11266	206.364	-0.08025
--		--					219.446	-0.31425	212.131	-0.25583	210.582	-0.21556	208.338	-0.11219	206.89	-0.07998
--		--					219.952	-0.31323	212.649	-0.25493	211.102	-0.21478	208.862	-0.11172	207.416	-0.0797
--		--					220.458	-0.31222	213.166	-0.25403	211.623	-0.21401	209.386	-0.11125	207.942	-0.07943
--		--					220.964	-0.31121	213.684	-0.25314	212.143	-0.21323	209.91	-0.11079	208.469	-0.07917
--		--					221.469	-0.3102	214.202	-0.25225	212.663	-0.21246	210.434	-0.11032	208.995	-0.0789
--		--					221.975	-0.3092	214.719	-0.25137	213.183	-0.2117	210.958	-0.10987	209.521	-0.07864
--		--					222.481	-0.3082	215.237	-0.25049	213.703	-0.21094	211.481	-0.10941	210.047	-0.07838
--		--					222.987	-0.3072	215.755	-0.24961	214.224	-0.21018	212.005	-0.10896	210.574	-0.07812
--		--					223.493	-0.3062	216.273	-0.24873	214.744	-0.20942	212.529	-0.10851	211.1	-0.07786
--		--					223.998	-0.30521	216.79	-0.24786	215.264	-0.20867	213.053	-0.10806	211.626	-0.07761
--		--					224.504	-0.30422	217.308	-0.24699	215.784	-0.20792	213.577	-0.10762	212.152	-0.07736
--		--					225.01	-0.30323	217.826	-0.24613	216.305	-0.20718	214.101	-0.10718	212.679	-0.07711
--		--					225.516	-0.30224	218.343	-0.24527	216.825	-0.20644	214.625	-0.10674	213.205	-0.07686
--		--					226.022	-0.30126	218.861	-0.24441	217.345	-0.2057	215.149	-0.10631	213.731	-0.07661
--		--					226.527	-0.30028	219.379	-0.24355	217.865	-0.20496	215.672	-0.10588	214.257	-0.07637
--		--					227.033	-0.29931	219.897	-0.2427	218.385	-0.20423	216.196	-0.10545	214.784	-0.07613
--		--					227.539	-0.29833	220.414	-0.24185	218.906	-0.2035	216.72	-0.10503	215.31	-0.07589
--		--					228.045	-0.29736	220.932	-0.241	219.426	-0.20278	217.244	-0.1046	215.836	-0.07565
--		--					228.55	-0.29639	221.45	-0.24016	219.946	-0.20205	217.768	-0.10419	216.362	-0.07542
--		--					229.056	-0.29543	221.967	-0.23932	220.466	-0.20134	218.292	-0.10377	216.888	-0.07519
--		--					229.562	-0.29447	222.485	-0.23848	220.987	-0.20062	218.816	-0.10336	217.415	-0.07496
--		--					230.068	-0.29351	223.003	-0.23765	221.507	-0.19991	219.34	-0.10295	217.941	-0.07473
--		--					230.574	-0.29255	223.52	-0.23682	222.027	-0.1992	219.864	-0.10254	218.467	-0.0745
--		--					231.079	-0.29159	224.038	-0.23599	222.547	-0.19849	220.387	-0.10213	218.993	-0.07428
--		--					231.585	-0.29064	224.556	-0.23517	223.067	-0.19779	220.911	-0.10173	219.52	-0.07406
--		--					232.091	-0.28969	225.074	-0.23435	223.588	-0.19709	221.435	-0.10133	220.046	-0.07384
--		--					232.597	-0.28875	225.591	-0.23353	224.108	-0.19639	221.959	-0.10094	220.572	-0.07362
--		--					233.103	-0.2878	226.109	-0.23271	224.628	-0.1957	222.483	-0.10054	221.098	-0.0734
--		--					233.608	-0.28686	226.627	-0.2319	225.148	-0.19501	223.007	-0.10015	221.625	-0.07319
--		--					234.114	-0.28592	227.144	-0.23109	225.669	-0.19432	223.531	-0.09976	222.151	-0.07298
--		--					234.62	-0.28499	227.662	-0.23029	226.189	-0.19364	224.055	-0.09938	222.677	-0.07277
--		--					235.126	-0.28406	228.18	-0.22948	226.709	-0.19296	224.578	-0.09899	223.203	-0.07256
--		--					235.632	-0.28313	228.697	-0.22868	227.229	-0.19228	225.102	-0.09861	223.73	-0.07235
--		--					236.137	-0.2822	229.215	-0.22789	227.749	-0.19161	225.626	-0.09824	224.256	-0.07215
--		--					236.643	-0.28127	229.733	-0.22709	228.27	-0.19094	226.15	-0.09786	224.782	-0.07194
--		--					237.149	-0.28035	230.251	-0.2263	228.79	-0.19027	226.674	-0.09749	225.308	-0.07174
--		--					237.655	-0.27943	230.768	-0.22551	229.31	-0.1896	227.198	-0.09712	225.835	-0.07154
--		--					238.16	-0.27851	231.286	-0.22473	229.83	-0.18894	227.722	-0.09675	226.361	-0.07135
--		--					238.666	-0.2776	231.804	-0.22395	230.351	-0.18828	228.246	-0.09639	226.887	-0.07115
--		--					239.172	-0.27669	232.321	-0.22317	230.871	-0.18762	228.769	-0.09602	227.413	-0.07096
--		--					239.678	-0.27578	232.839	-0.22239	231.391	-0.18697	229.293	-0.09566	227.939	-0.07076
--		--					240.184	-0.27487	233.357	-0.22162	231.911	-0.18632	229.817	-0.09531	228.466	-0.07057
--		--					240.689	-0.27397	233.874	-0.22085	232.432	-0.18567	230.341	-0.09495	228.992	-0.07038
--		--					241.195	-0.27306	234.392	-0.22008	232.952	-0.18503	230.865	-0.0946	229.518	-0.0702
--		--					241.701	-0.27217	234.91	-0.21931	233.472	-0.18438	231.389	-0.09425	230.044	-0.07001
--		--					242.207	-0.27127	235.428	-0.21855	233.992	-0.18374	231.913	-0.0939	230.571	-0.06983
--		--					242.713	-0.27037	235.945	-0.21779	234.512	-0.18311	232.437	-0.09356	231.097	-0.06965
--		--					243.218	-0.26948	236.463	-0.21704	235.033	-0.18247	232.961	-0.09321	231.623	-0.06946
--		--					243.724	-0.26859	236.981	-0.21628	235.553	-0.18184	233.484	-0.09287	232.149	-0.06929
--		--					244.23	-0.26771	237.498	-0.21553	236.073	-0.18122	234.008	-0.09253	232.676	-0.06911
--		--					244.736	-0.26682	238.016	-0.21478	236.593	-0.18059	234.532	-0.0922	233.202	-0.06893
--		--					245.241	-0.26594	238.534	-0.21404	237.114	-0.17997	235.056	-0.09186	233.728	-0.06876
--		--					245.747	-0.26506	239.051	-0.21329	237.634	-0.17935	235.58	-0.09153	234.254	-0.06859
--		--					246.253	-0.26419	239.569	-0.21256	238.154	-0.17873	236.104	-0.0912	234.781	-0.06841
--		--					246.759	-0.26331	240.087	-0.21182	238.674	-0.17812	236.628	-0.09088	235.307	-0.06825
--		--					247.265	-0.26244	240.605	-0.21108	239.194	-0.17751	237.152	-0.09055	235.833	-0.06808
--		--					247.77	-0.26157	241.122	-0.21035	239.715	-0.1769	237.675	-0.09023	236.359	-0.06791
--		--					248.276	-0.26071	241.64	-0.20962	240.235	-0.17629	238.199	-0.08991	236.886	-0.06775
--		--					248.782	-0.25984	242.158	-0.2089	240.755	-0.17569	238.723	-0.08959	237.412	-0.06758
--		--					249.288	-0.25898	242.675	-0.20817	241.275	-0.17509	239.247	-0.08928	237.938	-0.06742
--		--					249.794	-0.25812	243.193	-0.20745	241.796	-0.17449	239.771	-0.08896	238.464	-0.06726
--		--					250.299	-0.25726	243.711	-0.20674	242.316	-0.1739	240.295	-0.08865	238.99	-0.0671
--		--					250.805	-0.25641	244.228	-0.20602	242.836	-0.17331	240.819	-0.08834	239.517	-0.06694
--		--					251.311	-0.25556	244.746	-0.20531	243.356	-0.17272	241.343	-0.08804	240.043	-0.06679
--		--					251.817	-0.25471	245.264	-0.2046	243.876	-0.17213	241.866	-0.08773	240.569	-0.06663
--		--					252.322	-0.25386	245.782	-0.20389	244.397	-0.17155	242.39	-0.08743	241.095	-0.06648
--		--					252.828	-0.25302	246.299	-0.20318	244.917	-0.17097	242.914	-0.08713	241.622	-0.06633
--		--					253.334	-0.25218	246.817	-0.20248	245.437	-0.17039	243.438	-0.08683	242.148	-0.06617
--		--					253.84	-0.25134	247.335	-0.20178	245.957	-0.16981	243.962	-0.08653	242.674	-0.06603
--		--					254.346	-0.2505	247.852	-0.20109	246.478	-0.16924	244.486	-0.08624	243.2	-0.06588
--		--					254.851	-0.24966	248.37	-0.20039	246.998	-0.16867	245.01	-0.08595	243.727	-0.06573
--		--					255.357	-0.24883	248.888	-0.1997	247.518	-0.1681	245.534	-0.08565	244.253	-0.06558
--		--					255.863	-0.248	249.406	-0.19901	248.038	-0.16753	246.057	-0.08537	244.779	-0.06544
--		--					256.369	-0.24717	249.923	-0.19832	248.558	-0.16697	246.581	-0.08508	245.305	-0.0653
--		--					256.875	-0.24635	250.441	-0.19764	249.079	-0.16641	247.105	-0.0848	245.832	-0.06516
--		--					257.38	-0.24552	250.959	-0.19696	249.599	-0.16585	247.629	-0.08451	246.358	-0.06502
--		--					257.886	-0.2447	251.476	-0.19628	250.119	-0.16529	248.153	-0.08423	246.884	-0.06488
--		--					258.392	-0.24388	251.994	-0.1956	250.639	-0.16474	248.677	-0.08395	247.41	-0.06474
--		--					258.898	-0.24307	252.512	-0.19493	251.16	-0.16419	249.201	-0.08368	247.937	-0.0646
--		--					259.404	-0.24225	253.029	-0.19426	251.68	-0.16364	249.725	-0.0834	248.463	-0.06447
--		--					259.909	-0.24144	253.547	-0.19359	252.2	-0.1631	250.249	-0.08313	248.989	-0.06433
--		--					260.415	-0.24063	254.065	-0.19292	252.72	-0.16255	250.772	-0.08286	249.515	-0.0642
--		--					260.921	-0.23983	254.583	-0.19226	253.24	-0.16201	251.296	-0.08259	250.041	-0.06407
--		--					261.427	-0.23902	255.1	-0.1916	253.761	-0.16147	251.82	-0.08232	250.568	-0.06394
--		--					261.932	-0.23822	255.618	-0.19094	254.281	-0.16094	252.344	-0.08206	251.094	-0.06381
--		--					262.438	-0.23742	256.136	-0.19028	254.801	-0.1604	252.868	-0.08179	251.62	-0.06368
--		--					262.944	-0.23662	256.653	-0.18963	255.321	-0.15987	253.392	-0.08153	252.146	-0.06355
--		--					263.45	-0.23582	257.171	-0.18898	255.842	-0.15934	253.916	-0.08127	252.673	-0.06343
--		--					263.956	-0.23503	257.689	-0.18833	256.362	-0.15882	254.44	-0.08101	253.199	-0.0633
--		--					264.461	-0.23424	258.206	-0.18768	256.882	-0.15829	254.963	-0.08076	253.725	-0.06318
--		--					264.967	-0.23345	258.724	-0.18704	257.402	-0.15777	255.487	-0.0805	254.251	-0.06305
--		--					265.473	-0.23266	259.242	-0.18639	257.923	-0.15725	256.011	-0.08025	254.778	-0.06293
--		--					265.979	-0.23188	259.76	-0.18575	258.443	-0.15673	256.535	-0.08	255.304	-0.06281
--		--					266.485	-0.2311	260.277	-0.18512	258.963	-0.15622	257.059	-0.07975	255.83	-0.06269
--		--					266.99	-0.23032	260.795	-0.18448	259.483	-0.15571	257.583	-0.0795	256.356	-0.06257
--		--					267.496	-0.22954	261.313	-0.18385	260.003	-0.1552	258.107	-0.07925	256.883	-0.06246
--		--					268.002	-0.22876	261.83	-0.18322	260.524	-0.15469	258.631	-0.07901	257.409	-0.06234
--		--					268.508	-0.22799	262.348	-0.18259	261.044	-0.15418	259.154	-0.07877	257.935	-0.06223
--		--					269.014	-0.22722	262.866	-0.18197	261.564	-0.15368	259.678	-0.07853	258.461	-0.06211
--		--					269.519	-0.22645	263.383	-0.18134	262.084	-0.15318	260.202	-0.07829	258.988	-0.062
--		--					270.025	-0.22568	263.901	-0.18072	262.605	-0.15268	260.726	-0.07805	259.514	-0.06189
--		--					270.531	-0.22492	264.419	-0.1801	263.125	-0.15218	261.25	-0.07781	260.04	-0.06178
--		--					271.037	-0.22416	264.937	-0.17949	263.645	-0.15169	261.774	-0.07758	260.566	-0.06167
--		--					271.542	-0.2234	265.454	-0.17887	264.165	-0.1512	262.298	-0.07734	261.092	-0.06156
--		--					272.048	-0.22264	265.972	-0.17826	264.685	-0.15071	262.822	-0.07711	261.619	-0.06145
--		--					272.554	-0.22188	266.49	-0.17765	265.206	-0.15022	263.346	-0.07688	262.145	-0.06134
--		--					273.06	-0.22113	267.007	-0.17705	265.726	-0.14974	263.869	-0.07666	262.671	-0.06123
--		--					273.566	-0.22038	267.525	-0.17644	266.246	-0.14925	264.393	-0.07643	263.197	-0.06113
--		--					274.071	-0.21963	268.043	-0.17584	266.766	-0.14877	264.917	-0.0762	263.724	-0.06103
--		--					274.577	-0.21888	268.56	-0.17524	267.287	-0.14829	265.441	-0.07598	264.25	-0.06092
--		--					275.083	-0.21813	269.078	-0.17464	267.807	-0.14782	265.965	-0.07576	264.776	-0.06082
--		--					275.589	-0.21739	269.596	-0.17404	268.327	-0.14734	266.489	-0.07554	265.302	-0.06072
--		--					276.095	-0.21665	270.114	-0.17345	268.847	-0.14687	267.013	-0.07532	265.829	-0.06062
--		--					276.6	-0.21591	270.631	-0.17286	269.367	-0.1464	267.537	-0.0751	266.355	-0.06052
--		--					277.106	-0.21517	271.149	-0.17227	269.888	-0.14593	268.06	-0.07489	266.881	-0.06042
--		--					277.612	-0.21444	271.667	-0.17168	270.408	-0.14546	268.584	-0.07467	267.407	-0.06032
--		--					278.118	-0.21371	272.184	-0.1711	270.928	-0.145	269.108	-0.07446	267.934	-0.06022
--		--					278.623	-0.21298	272.702	-0.17051	271.448	-0.14454	269.632	-0.07425	268.46	-0.06013
--		--					279.129	-0.21225	273.22	-0.16993	271.969	-0.14408	270.156	-0.07404	268.986	-0.06003
--		--					279.635	-0.21152	273.738	-0.16936	272.489	-0.14362	270.68	-0.07383	269.512	-0.05994
--		--					280.141	-0.2108	274.255	-0.16878	273.009	-0.14316	271.204	-0.07362	270.039	-0.05984
--		--					280.647	-0.21008	274.773	-0.16821	273.529	-0.14271	271.728	-0.07342	270.565	-0.05975
--		--					281.152	-0.20935	275.291	-0.16763	274.049	-0.14226	272.251	-0.07321	271.091	-0.05966
--		--					281.658	-0.20864	275.808	-0.16706	274.57	-0.14181	272.775	-0.07301	271.617	-0.05957
--		--					282.164	-0.20792	276.326	-0.1665	275.09	-0.14136	273.299	-0.07281	272.143	-0.05948
--		--					282.67	-0.20721	276.844	-0.16593	275.61	-0.14092	273.823	-0.07261	272.67	-0.05939
--		--					283.176	-0.20649	277.361	-0.16537	276.13	-0.14047	274.347	-0.07241	273.196	-0.0593
--		--					283.681	-0.20578	277.879	-0.16481	276.651	-0.14003	274.871	-0.07221	273.722	-0.05921
--		--					284.187	-0.20508	278.397	-0.16425	277.171	-0.13959	275.395	-0.07202	274.248	-0.05912
--		--					284.693	-0.20437	278.915	-0.16369	277.691	-0.13915	275.919	-0.07182	274.775	-0.05904
--		--					285.199	-0.20367	279.432	-0.16313	278.211	-0.13872	276.442	-0.07163	275.301	-0.05895
--		--					285.704	-0.20296	279.95	-0.16258	278.732	-0.13828	276.966	-0.07144	275.827	-0.05887
--		--					286.21	-0.20226	280.468	-0.16203	279.252	-0.13785	277.49	-0.07125	276.353	-0.05878
--		--					286.716	-0.20157	280.985	-0.16148	279.772	-0.13742	278.014	-0.07106	276.88	-0.0587
--		--					287.222	-0.20087	281.503	-0.16093	280.292	-0.13699	278.538	-0.07087	277.406	-0.05862
--		--					287.728	-0.20017	282.021	-0.16039	280.812	-0.13657	279.062	-0.07068	277.932	-0.05854
--		--					288.233	-0.19948	282.538	-0.15985	281.333	-0.13614	279.586	-0.0705	278.458	-0.05845
--		--					288.739	-0.19879	283.056	-0.15931	281.853	-0.13572	280.11	-0.07031	278.985	-0.05837
--		--					289.245	-0.1981	283.574	-0.15877	282.373	-0.1353	280.634	-0.07013	279.511	-0.05829
--		--					289.751	-0.19742	284.092	-0.15823	282.893	-0.13488	281.157	-0.06995	280.037	-0.05822
--		--					290.257	-0.19673	284.609	-0.1577	283.414	-0.13447	281.681	-0.06977	280.563	-0.05814
--		--					290.762	-0.19605	285.127	-0.15716	283.934	-0.13405	282.205	-0.06959	281.089	-0.05806
--		--					291.268	-0.19537	285.645	-0.15663	284.454	-0.13364	282.729	-0.06941	281.616	-0.05798
--		--					291.774	-0.19469	286.162	-0.1561	284.974	-0.13323	283.253	-0.06924	282.142	-0.05791
--		--					292.28	-0.19402	286.68	-0.15558	285.494	-0.13282	283.777	-0.06906	282.668	-0.05783
--		--					292.786	-0.19334	287.198	-0.15505	286.015	-0.13241	284.301	-0.06889	283.194	-0.05776
--		--					293.291	-0.19267	287.715	-0.15453	286.535	-0.13201	284.825	-0.06871	283.721	-0.05768
--		--					293.797	-0.192	288.233	-0.15401	287.055	-0.1316	285.348	-0.06854	284.247	-0.05761
--		--					294.303	-0.19133	288.751	-0.15349	287.575	-0.1312	285.872	-0.06837	284.773	-0.05754
--		--					294.809	-0.19066	289.269	-0.15297	288.096	-0.1308	286.396	-0.0682	285.299	-0.05746
--		--					295.314	-0.19	289.786	-0.15246	288.616	-0.1304	286.92	-0.06803	285.826	-0.05739
--		--					295.82	-0.18933	290.304	-0.15194	289.136	-0.13001	287.444	-0.06787	286.352	-0.05732
--		--					296.326	-0.18867	290.822	-0.15143	289.656	-0.12961	287.968	-0.0677	286.878	-0.05725
--		--					296.832	-0.18801	291.339	-0.15092	290.176	-0.12922	288.492	-0.06754	287.404	-0.05718
--		--					297.338	-0.18735	291.857	-0.15041	290.697	-0.12883	289.016	-0.06737	287.931	-0.05711
--		--					297.843	-0.1867	292.375	-0.14991	291.217	-0.12844	289.539	-0.06721	288.457	-0.05704
--		--					298.349	-0.18604	292.892	-0.1494	291.737	-0.12805	290.063	-0.06705	288.983	-0.05698
--		--					298.855	-0.18539	293.41	-0.1489	292.257	-0.12767	290.587	-0.06689	289.509	-0.05691
--		--					299.361	-0.18474	293.928	-0.1484	292.778	-0.12728	291.111	-0.06673	290.036	-0.05684
--		--					299.867	-0.18409	294.446	-0.1479	293.298	-0.1269	291.635	-0.06657	290.562	-0.05678
--		--					300.372	-0.18345	294.963	-0.14741	293.818	-0.12652	292.159	-0.06641	291.088	-0.05671
--		--					300.878	-0.1828	295.481	-0.14691	294.338	-0.12614	292.683	-0.06626	291.614	-0.05665
--		--					301.384	-0.18216	295.999	-0.14642	294.858	-0.12577	293.207	-0.0661	292.14	-0.05658
--		--					301.89	-0.18152	296.516	-0.14593	295.379	-0.12539	293.73	-0.06595	292.667	-0.05652
--		--					302.396	-0.18088	297.034	-0.14544	295.899	-0.12502	294.254	-0.0658	293.193	-0.05646
--		--					302.901	-0.18024	297.552	-0.14495	296.419	-0.12464	294.778	-0.06565	293.719	-0.05639
--		--					303.407	-0.17961	298.07	-0.14447	296.939	-0.12427	295.302	-0.06549	294.245	-0.05633
--		--					303.913	-0.17897	298.587	-0.14399	297.46	-0.12391	295.826	-0.06535	294.772	-0.05627
--		--					304.419	-0.17834	299.105	-0.1435	297.98	-0.12354	296.35	-0.0652	295.298	-0.05621
--		--					304.924	-0.17771	299.623	-0.14302	298.5	-0.12317	296.874	-0.06505	295.824	-0.05615
--		--					305.43	-0.17708	300.14	-0.14255	299.02	-0.12281	297.398	-0.0649	296.35	-0.05609
--		--					305.936	-0.17646	300.658	-0.14207	299.54	-0.12245	297.922	-0.06476	296.877	-0.05603
--		--					306.442	-0.17583	301.176	-0.14159	300.061	-0.12209	298.445	-0.06461	297.403	-0.05597
--		--					306.948	-0.17521	301.693	-0.14112	300.581	-0.12173	298.969	-0.06447	297.929	-0.05591
--		--					307.453	-0.17459	302.211	-0.14065	301.101	-0.12137	299.493	-0.06433	298.455	-0.05585
--		--					307.959	-0.17397	302.729	-0.14018	301.621	-0.12101	300.017	-0.06418	298.982	-0.0558
--		--					308.465	-0.17335	303.247	-0.13971	302.142	-0.12066	300.541	-0.06404	299.508	-0.05574
--		--					308.971	-0.17273	303.764	-0.13925	302.662	-0.12031	301.065	-0.0639	300.034	-0.05569
--		--					309.477	-0.17212	304.282	-0.13878	303.182	-0.11996	301.589	-0.06377	300.56	-0.05563
--		--					309.982	-0.17151	304.8	-0.13832	303.702	-0.11961	302.113	-0.06363	301.087	-0.05557
--		--					310.488	-0.1709	305.317	-0.13786	304.223	-0.11926	302.636	-0.06349	301.613	-0.05552
--		--					310.994	-0.17029	305.835	-0.1374	304.743	-0.11891	303.16	-0.06336	302.139	-0.05547
--		--					311.5	-0.16968	306.353	-0.13694	305.263	-0.11857	303.684	-0.06322	302.665	-0.05541
--		--					312.005	-0.16907	306.87	-0.13649	305.783	-0.11823	304.208	-0.06309	303.191	-0.05536
--		--					312.511	-0.16847	307.388	-0.13603	306.303	-0.11789	304.732	-0.06295	303.718	-0.05531
--		--					313.017	-0.16787	307.906	-0.13558	306.824	-0.11755	305.256	-0.06282	304.244	-0.05525
--		--					313.523	-0.16727	308.424	-0.13513	307.344	-0.11721	305.78	-0.06269	304.77	-0.0552
--		--					314.029	-0.16667	308.941	-0.13468	307.864	-0.11687	306.304	-0.06256	305.296	-0.05515
--		--					314.534	-0.16607	309.459	-0.13424	308.384	-0.11653	306.827	-0.06243	305.823	-0.0551
--		--					315.04	-0.16548	309.977	-0.13379	308.905	-0.1162	307.351	-0.0623	306.349	-0.05505
--		--					315.546	-0.16488	310.494	-0.13335	309.425	-0.11587	307.875	-0.06218	306.875	-0.055
--		--					316.052	-0.16429	311.012	-0.1329	309.945	-0.11554	308.399	-0.06205	307.401	-0.05495
--		--					316.558	-0.1637	311.53	-0.13246	310.465	-0.11521	308.923	-0.06192	307.928	-0.0549
--		--					317.063	-0.16311	312.047	-0.13203	310.985	-0.11488	309.447	-0.0618	308.454	-0.05485
--		--					317.569	-0.16252	312.565	-0.13159	311.506	-0.11455	309.971	-0.06167	308.98	-0.0548
--		--					318.075	-0.16194	313.083	-0.13115	312.026	-0.11423	310.495	-0.06155	309.506	-0.05476
--		--					318.581	-0.16136	313.601	-0.13072	312.546	-0.11391	311.019	-0.06143	310.033	-0.05471
--		--					319.086	-0.16077	314.118	-0.13029	313.066	-0.11358	311.542	-0.06131	310.559	-0.05466
--		--					319.592	-0.16019	314.636	-0.12986	313.587	-0.11326	312.066	-0.06119	311.085	-0.05462
--		--					320.098	-0.15961	315.154	-0.12943	314.107	-0.11294	312.59	-0.06107	311.611	-0.05457
--		--					320.604	-0.15904	315.671	-0.129	314.627	-0.11263	313.114	-0.06095	312.138	-0.05452
--		--					321.11	-0.15846	316.189	-0.12857	315.147	-0.11231	313.638	-0.06083	312.664	-0.05448
--		--					321.615	-0.15789	316.707	-0.12815	315.667	-0.11199	314.162	-0.06071	313.19	-0.05443
--		--					322.121	-0.15732	317.224	-0.12773	316.188	-0.11168	314.686	-0.06059	313.716	-0.05439
--		--					322.627	-0.15675	317.742	-0.1273	316.708	-0.11137	315.21	-0.06048	314.242	-0.05435
--		--					323.133	-0.15618	318.26	-0.12688	317.228	-0.11106	315.733	-0.06036	314.769	-0.0543
--		--					323.639	-0.15561	318.778	-0.12647	317.748	-0.11075	316.257	-0.06025	315.295	-0.05426
--		--					324.144	-0.15504	319.295	-0.12605	318.269	-0.11044	316.781	-0.06014	315.821	-0.05422
--		--					324.65	-0.15448	319.813	-0.12563	318.789	-0.11014	317.305	-0.06002	316.347	-0.05417
--		--					325.156	-0.15392	320.331	-0.12522	319.309	-0.10983	317.829	-0.05991	316.874	-0.05413
--		--					325.662	-0.15336	320.848	-0.12481	319.829	-0.10953	318.353	-0.0598	317.4	-0.05409
--		--					326.168	-0.1528	321.366	-0.1244	320.349	-0.10922	318.877	-0.05969	317.926	-0.05405
--		--					326.673	-0.15224	321.884	-0.12399	320.87	-0.10892	319.401	-0.05958	318.452	-0.05401
--		--					327.179	-0.15168	322.401	-0.12358	321.39	-0.10862	319.924	-0.05947	318.979	-0.05397
--		--					327.685	-0.15113	322.919	-0.12318	321.91	-0.10833	320.448	-0.05936	319.505	-0.05393
--		--					328.191	-0.15058	323.437	-0.12277	322.43	-0.10803	320.972	-0.05926	320.031	-0.05389
--		--					328.696	-0.15002	323.955	-0.12237	322.951	-0.10773	321.496	-0.05915	320.557	-0.05385
--		--					329.202	-0.14948	324.472	-0.12197	323.471	-0.10744	322.02	-0.05904	321.084	-0.05381
--		--					329.708	-0.14893	324.99	-0.12157	323.991	-0.10715	322.544	-0.05894	321.61	-0.05377
--		--					330.214	-0.14838	325.508	-0.12117	324.511	-0.10685	323.068	-0.05883	322.136	-0.05373
--		--					330.72	-0.14783	326.025	-0.12077	325.031	-0.10656	323.592	-0.05873	322.662	-0.05369
--		--					331.225	-0.14729	326.543	-0.12038	325.552	-0.10627	324.115	-0.05863	323.189	-0.05366
--		--					331.731	-0.14675	327.061	-0.11998	326.072	-0.10599	324.639	-0.05853	323.715	-0.05362
--		--					332.237	-0.14621	327.579	-0.11959	326.592	-0.1057	325.163	-0.05842	324.241	-0.05358
--		--					332.743	-0.14567	328.096	-0.1192	327.112	-0.10542	325.687	-0.05832	324.767	-0.05354
--		--					333.249	-0.14513	328.614	-0.11881	327.633	-0.10513	326.211	-0.05822	325.293	-0.05351
--		--					333.754	-0.1446	329.132	-0.11842	328.153	-0.10485	326.735	-0.05812	325.82	-0.05347
--		--					334.26	-0.14406	329.649	-0.11804	328.673	-0.10457	327.259	-0.05802	326.346	-0.05344
--		--					334.766	-0.14353	330.167	-0.11765	329.193	-0.10429	327.783	-0.05793	326.872	-0.0534
--		--					335.272	-0.143	330.685	-0.11727	329.714	-0.10401	328.307	-0.05783	327.398	-0.05337
--		--					335.777	-0.14247	331.202	-0.11689	330.234	-0.10373	328.83	-0.05773	327.925	-0.05333
--		--					336.283	-0.14194	331.72	-0.11651	330.754	-0.10346	329.354	-0.05764	328.451	-0.0533
--		--					336.789	-0.14141	332.238	-0.11613	331.274	-0.10318	329.878	-0.05754	328.977	-0.05326
--		--					337.295	-0.14089	332.756	-0.11575	331.794	-0.10291	330.402	-0.05745	329.503	-0.05323
--		--					337.801	-0.14036	333.273	-0.11537	332.315	-0.10263	330.926	-0.05735	330.03	-0.05319
--		--					338.306	-0.13984	333.791	-0.115	332.835	-0.10236	331.45	-0.05726	330.556	-0.05316
--		--					338.812	-0.13932	334.309	-0.11462	333.355	-0.10209	331.974	-0.05717	331.082	-0.05313
--		--					339.318	-0.1388	334.826	-0.11425	333.875	-0.10182	332.498	-0.05707	331.608	-0.05309
--		--					339.824	-0.13828	335.344	-0.11388	334.396	-0.10156	333.021	-0.05698	332.135	-0.05306
--		--					340.33	-0.13777	335.862	-0.11351	334.916	-0.10129	333.545	-0.05689	332.661	-0.05303
--		--					340.835	-0.13725	336.379	-0.11314	335.436	-0.10102	334.069	-0.0568	333.187	-0.053
--		--					341.341	-0.13674	336.897	-0.11277	335.956	-0.10076	334.593	-0.05671	333.713	-0.05297
--		--					341.847	-0.13623	337.415	-0.11241	336.476	-0.1005	335.117	-0.05662	334.24	-0.05294
--		--					342.353	-0.13572	337.933	-0.11204	336.997	-0.10024	335.641	-0.05653	334.766	-0.0529
--		--					342.859	-0.13521	338.45	-0.11168	337.517	-0.09997	336.165	-0.05645	335.292	-0.05287
--		--					343.364	-0.1347	338.968	-0.11132	338.037	-0.09972	336.689	-0.05636	335.818	-0.05284
--		--					343.87	-0.13419	339.486	-0.11096	338.557	-0.09946	337.212	-0.05627	336.344	-0.05281
--		--					344.376	-0.13369	340.003	-0.1106	339.078	-0.0992	337.736	-0.05619	336.871	-0.05278
--		--					344.882	-0.13318	340.521	-0.11024	339.598	-0.09894	338.26	-0.0561	337.397	-0.05275
--		--					345.387	-0.13268	341.039	-0.10989	340.118	-0.09869	338.784	-0.05602	337.923	-0.05272
--		--					345.893	-0.13218	341.556	-0.10953	340.638	-0.09844	339.308	-0.05593	338.449	-0.0527
--		--					346.399	-0.13168	342.074	-0.10918	341.158	-0.09818	339.832	-0.05585	338.976	-0.05267
--		--					346.905	-0.13118	342.592	-0.10883	341.679	-0.09793	340.356	-0.05576	339.502	-0.05264
--		--					347.411	-0.13069	343.11	-0.10848	342.199	-0.09768	340.88	-0.05568	340.028	-0.05261
--		--					347.916	-0.13019	343.627	-0.10813	342.719	-0.09743	341.404	-0.0556	340.554	-0.05258
--		--					348.422	-0.1297	344.145	-0.10778	343.239	-0.09719	341.927	-0.05552	341.081	-0.05255
--		--					348.928	-0.12921	344.663	-0.10743	343.76	-0.09694	342.451	-0.05544	341.607	-0.05253
--		--					349.434	-0.12872	345.18	-0.10708	344.28	-0.09669	342.975	-0.05536	342.133	-0.0525
--		--					349.94	-0.12823	345.698	-0.10674	344.8	-0.09645	343.499	-0.05528	342.659	-0.05247
--		--					350.445	-0.12774	346.216	-0.1064	345.32	-0.0962	344.023	-0.0552	343.186	-0.05244
--		--					350.951	-0.12725	346.733	-0.10606	345.84	-0.09596	344.547	-0.05512	343.712	-0.05242
--		--					351.457	-0.12677	347.251	-0.10571	346.361	-0.09572	345.071	-0.05504	344.238	-0.05239
--		--					351.963	-0.12628	347.769	-0.10538	346.881	-0.09548	345.595	-0.05496	344.764	-0.05237
--		--					352.468	-0.1258	348.287	-0.10504	347.401	-0.09524	346.118	-0.05489	345.291	-0.05234
--		--					352.974	-0.12532	348.804	-0.1047	347.921	-0.095	346.642	-0.05481	345.817	-0.05231
--		--					353.48	-0.12484	349.322	-0.10437	348.442	-0.09477	347.166	-0.05473	346.343	-0.05229
--		--					353.986	-0.12436	349.84	-0.10403	348.962	-0.09453	347.69	-0.05466	346.869	-0.05226
--		--					354.492	-0.12389	350.357	-0.1037	349.482	-0.0943	348.214	-0.05458	347.395	-0.05224
--		--					354.997	-0.12341	350.875	-0.10337	350.002	-0.09406	348.738	-0.05451	347.922	-0.05221
--		--					355.503	-0.12294	351.393	-0.10304	350.522	-0.09383	349.262	-0.05444	348.448	-0.05219
--		--					356.009	-0.12246	351.911	-0.10271	351.043	-0.0936	349.786	-0.05436	348.974	-0.05217
--		--					356.515	-0.12199	352.428	-0.10238	351.563	-0.09337	350.309	-0.05429	349.5	-0.05214
--		--					357.021	-0.12152	352.946	-0.10205	352.083	-0.09314	350.833	-0.05422	350.027	-0.05212
--		--					357.526	-0.12105	353.464	-0.10173	352.603	-0.09291	351.357	-0.05415	350.553	-0.05209
--		--					358.032	-0.12059	353.981	-0.1014	353.124	-0.09268	351.881	-0.05407	351.079	-0.05207
--		--					358.538	-0.12012	354.499	-0.10108	353.644	-0.09245	352.405	-0.054	351.605	-0.05205
--		--					359.044	-0.11965	355.017	-0.10076	354.164	-0.09223	352.929	-0.05393	352.132	-0.05202
--		--					359.55	-0.11919	355.534	-0.10044	354.684	-0.092	353.453	-0.05386	352.658	-0.052
--		--					360.055	-0.11873	356.052	-0.10012	355.205	-0.09178	353.977	-0.05379	353.184	-0.05198
--		--					360.561	-0.11827	356.57	-0.0998	355.725	-0.09156	354.5	-0.05372	353.71	-0.05196
--		--					361.067	-0.11781	357.088	-0.09948	356.245	-0.09134	355.024	-0.05366	354.237	-0.05193
--		--					361.573	-0.11735	357.605	-0.09916	356.765	-0.09112	355.548	-0.05359	354.763	-0.05191
--		--					362.078	-0.11689	358.123	-0.09885	357.285	-0.0909	356.072	-0.05352	355.289	-0.05189
--		--					362.584	-0.11644	358.641	-0.09854	357.806	-0.09068	356.596	-0.05345	355.815	-0.05187
--		--					363.09	-0.11598	359.158	-0.09822	358.326	-0.09046	357.12	-0.05339	356.342	-0.05185
--		--					363.596	-0.11553	359.676	-0.09791	358.846	-0.09024	357.644	-0.05332	356.868	-0.05183
--		--					364.102	-0.11508	360.194	-0.0976	359.366	-0.09003	358.168	-0.05325	357.394	-0.0518
--		--					364.607	-0.11463	360.711	-0.09729	359.887	-0.08981	358.692	-0.05319	357.92	-0.05178
--		--					365.113	-0.11418	361.229	-0.09698	360.407	-0.0896	359.215	-0.05312	358.446	-0.05176
--		--					365.619	-0.11373	361.747	-0.09668	360.927	-0.08939	359.739	-0.05306	358.973	-0.05174
--		--					366.125	-0.11328	362.265	-0.09637	361.447	-0.08918	360.263	-0.053	359.499	-0.05172
--		--					366.631	-0.11284	362.782	-0.09607	361.967	-0.08897	360.787	-0.05293	360.025	-0.0517
--		--					367.136	-0.11239	363.3	-0.09576	362.488	-0.08876	361.311	-0.05287	360.551	-0.05168
--		--					367.642	-0.11195	363.818	-0.09546	363.008	-0.08855	361.835	-0.05281	361.078	-0.05166
--		--					368.148	-0.11151	364.335	-0.09516	363.528	-0.08834	362.359	-0.05275	361.604	-0.05164
--		--					368.654	-0.11107	364.853	-0.09486	364.048	-0.08813	362.883	-0.05268	362.13	-0.05162
--		--					369.159	-0.11063	365.371	-0.09456	364.569	-0.08793	363.406	-0.05262	362.656	-0.0516
--		--					369.665	-0.11019	365.888	-0.09426	365.089	-0.08772	363.93	-0.05256	363.183	-0.05158
--		--					370.171	-0.10975	366.406	-0.09397	365.609	-0.08752	364.454	-0.0525	363.709	-0.05157
--		--					370.677	-0.10932	366.924	-0.09367	366.129	-0.08731	364.978	-0.05244	364.235	-0.05155
--		--					371.183	-0.10888	367.442	-0.09338	366.649	-0.08711	365.502	-0.05238	364.761	-0.05153
--		--					371.688	-0.10845	367.959	-0.09308	367.17	-0.08691	366.026	-0.05232	365.288	-0.05151
--		--					372.194	-0.10802	368.477	-0.09279	367.69	-0.08671	366.55	-0.05226	365.814	-0.05149
--		--					372.7	-0.10759	368.995	-0.0925	368.21	-0.08651	367.074	-0.0522	366.34	-0.05147
--		--					373.206	-0.10716	369.512	-0.09221	368.73	-0.08631	367.597	-0.05215	366.866	-0.05146
--		--					373.712	-0.10673	370.03	-0.09192	369.251	-0.08611	368.121	-0.05209	367.393	-0.05144
--		--					374.217	-0.10631	370.548	-0.09163	369.771	-0.08592	368.645	-0.05203	367.919	-0.05142
--		--					374.723	-0.10588	371.065	-0.09135	370.291	-0.08572	369.169	-0.05197	368.445	-0.0514
--		--					375.229	-0.10546	371.583	-0.09106	370.811	-0.08552	369.693	-0.05192	368.971	-0.05139
--		--					375.735	-0.10503	372.101	-0.09078	371.331	-0.08533	370.217	-0.05186	369.497	-0.05137
--		--					376.241	-0.10461	372.619	-0.09049	371.852	-0.08514	370.741	-0.05181	370.024	-0.05135
--		--					376.746	-0.10419	373.136	-0.09021	372.372	-0.08494	371.265	-0.05175	370.55	-0.05133
--		--					377.252	-0.10377	373.654	-0.08993	372.892	-0.08475	371.788	-0.0517	371.076	-0.05132
--		--					377.758	-0.10335	374.172	-0.08965	373.412	-0.08456	372.312	-0.05164	371.602	-0.0513
--		--					378.264	-0.10293	374.689	-0.08937	373.933	-0.08437	372.836	-0.05159	372.129	-0.05129
--		--					378.769	-0.10252	375.207	-0.08909	374.453	-0.08418	373.36	-0.05153	372.655	-0.05127
--		--					379.275	-0.1021	375.725	-0.08881	374.973	-0.08399	373.884	-0.05148	373.181	-0.05125
--		--					379.781	-0.10169	376.243	-0.08854	375.493	-0.08381	374.408	-0.05143	373.707	-0.05124
--		--					380.287	-0.10128	376.76	-0.08826	376.014	-0.08362	374.932	-0.05138	374.234	-0.05122
--		--					380.793	-0.10086	377.278	-0.08799	376.534	-0.08343	375.456	-0.05132	374.76	-0.05121
--		--					381.298	-0.10045	377.796	-0.08771	377.054	-0.08325	375.98	-0.05127	375.286	-0.05119
--		--					381.804	-0.10005	378.313	-0.08744	377.574	-0.08306	376.503	-0.05122	375.812	-0.05117
--		--					382.31	-0.09964	378.831	-0.08717	378.094	-0.08288	377.027	-0.05117	376.339	-0.05116
--		--					382.816	-0.09923	379.349	-0.0869	378.615	-0.0827	377.551	-0.05112	376.865	-0.05114
--		--					383.322	-0.09883	379.866	-0.08663	379.135	-0.08252	378.075	-0.05107	377.391	-0.05113
--		--					383.827	-0.09842	380.384	-0.08636	379.655	-0.08234	378.599	-0.05102	377.917	-0.05111
--		--					384.333	-0.09802	380.902	-0.08609	380.175	-0.08216	379.123	-0.05097	378.443	-0.0511
--		--					384.839	-0.09762	381.42	-0.08583	380.696	-0.08198	379.647	-0.05092	378.97	-0.05109
--		--					385.345	-0.09721	381.937	-0.08556	381.216	-0.0818	380.171	-0.05087	379.496	-0.05107
--		--					385.85	-0.09681	382.455	-0.0853	381.736	-0.08162	380.694	-0.05082	380.022	-0.05106
--		--					386.356	-0.09642	382.973	-0.08504	382.256	-0.08144	381.218	-0.05077	380.548	-0.05104
--		--					386.862	-0.09602	383.49	-0.08477	382.776	-0.08127	381.742	-0.05072	381.075	-0.05103
--		--					387.368	-0.09562	384.008	-0.08451	383.297	-0.08109	382.266	-0.05067	381.601	-0.05101
--		--					387.874	-0.09523	384.526	-0.08425	383.817	-0.08092	382.79	-0.05063	382.127	-0.051
--		--					388.379	-0.09483	385.043	-0.08399	384.337	-0.08075	383.314	-0.05058	382.653	-0.05099
--		--					388.885	-0.09444	385.561	-0.08373	384.857	-0.08057	383.838	-0.05053	383.18	-0.05097
--		--					389.391	-0.09405	386.079	-0.08348	385.378	-0.0804	384.362	-0.05049	383.706	-0.05096
--		--					389.897	-0.09366	386.597	-0.08322	385.898	-0.08023	384.885	-0.05044	384.232	-0.05095
--		--					390.403	-0.09327	387.114	-0.08296	386.418	-0.08006	385.409	-0.05039	384.758	-0.05093
--		--					390.908	-0.09288	387.632	-0.08271	386.938	-0.07989	385.933	-0.05035	385.285	-0.05092
--		--					391.414	-0.09249	388.15	-0.08246	387.458	-0.07972	386.457	-0.0503	385.811	-0.05091
--		--					391.92	-0.0921	388.667	-0.0822	387.979	-0.07955	386.981	-0.05026	386.337	-0.05089
--		--					392.426	-0.09172	389.185	-0.08195	388.499	-0.07938	387.505	-0.05021	386.863	-0.05088
--		--					392.932	-0.09133	389.703	-0.0817	389.019	-0.07922	388.029	-0.05017	387.39	-0.05087
--		--					393.437	-0.09095	390.22	-0.08145	389.539	-0.07905	388.553	-0.05013	387.916	-0.05086
--		--					393.943	-0.09057	390.738	-0.0812	390.06	-0.07889	389.077	-0.05008	388.442	-0.05084
--		--					394.449	-0.09019	391.256	-0.08095	390.58	-0.07872	389.6	-0.05004	388.968	-0.05083
--		--					394.955	-0.08981	391.774	-0.08071	391.1	-0.07856	390.124	-0.05	389.495	-0.05082
--		--					395.46	-0.08943	392.291	-0.08046	391.62	-0.0784	390.648	-0.04995	390.021	-0.05081
--		--					395.966	-0.08905	392.809	-0.08021	392.14	-0.07823	391.172	-0.04991	390.547	-0.0508
--		--					396.472	-0.08868	393.327	-0.07997	392.661	-0.07807	391.696	-0.04987	391.073	-0.05078
--		--					396.978	-0.0883	393.844	-0.07973	393.181	-0.07791	392.22	-0.04983	391.599	-0.05077
--		--					397.484	-0.08792	394.362	-0.07948	393.701	-0.07775	392.744	-0.04979	392.126	-0.05076
--		--					397.989	-0.08755	394.88	-0.07924	394.221	-0.07759	393.268	-0.04974	392.652	-0.05075
--		--					398.495	-0.08718	395.397	-0.079	394.742	-0.07743	393.791	-0.0497	393.178	-0.05074
--		--					399.001	-0.08681	395.915	-0.07876	395.262	-0.07727	394.315	-0.04966	393.704	-0.05073
--		--					399.507	-0.08644	396.433	-0.07852	395.782	-0.07712	394.839	-0.04962	394.231	-0.05072
--		--					400.013	-0.08607	396.951	-0.07829	396.302	-0.07696	395.363	-0.04958	394.757	-0.0507
--		--					400.518	-0.0857	397.468	-0.07805	396.822	-0.07681	395.887	-0.04954	395.283	-0.05069
--		--					401.024	-0.08533	397.986	-0.07781	397.343	-0.07665	396.411	-0.0495	395.809	-0.05068
--		--					401.53	-0.08497	398.504	-0.07758	397.863	-0.0765	396.935	-0.04946	396.336	-0.05067
--		--					402.036	-0.0846	399.021	-0.07734	398.383	-0.07634	397.459	-0.04942	396.862	-0.05066
--		--					402.541	-0.08424	399.539	-0.07711	398.903	-0.07619	397.982	-0.04938	397.388	-0.05065
--		--					403.047	-0.08387	400.057	-0.07688	399.424	-0.07604	398.506	-0.04935	397.914	-0.05064
--		--					403.553	-0.08351	400.575	-0.07664	399.944	-0.07589	399.03	-0.04931	398.441	-0.05063
--		--					404.059	-0.08315	401.092	-0.07641	400.464	-0.07573	399.554	-0.04927	398.967	-0.05062
--		--					404.565	-0.08279	401.61	-0.07618	400.984	-0.07558	400.078	-0.04923	399.493	-0.05061
--		--					405.07	-0.08243	402.128	-0.07595	401.505	-0.07543	400.602	-0.04919	400.019	-0.0506
--		--					405.576	-0.08207	402.645	-0.07572	402.025	-0.07529	401.126	-0.04916	400.545	-0.05059
--		--					406.082	-0.08172	403.163	-0.0755	402.545	-0.07514	401.65	-0.04912	401.072	-0.05058
--		--					406.588	-0.08136	403.681	-0.07527	403.065	-0.07499	402.173	-0.04908	401.598	-0.05057
--		--					407.094	-0.08101	404.198	-0.07504	403.585	-0.07484	402.697	-0.04905	402.124	-0.05056
--		--					407.599	-0.08065	404.716	-0.07482	404.106	-0.0747	403.221	-0.04901	402.65	-0.05055
--		--					408.105	-0.0803	405.234	-0.07459	404.626	-0.07455	403.745	-0.04897	403.177	-0.05054
--		--					408.611	-0.07995	405.752	-0.07437	405.146	-0.07441	404.269	-0.04894	403.703	-0.05053
--		--					409.117	-0.0796	406.269	-0.07415	405.666	-0.07426	404.793	-0.0489	404.229	-0.05052
--		--					409.623	-0.07925	406.787	-0.07393	406.187	-0.07412	405.317	-0.04887	404.755	-0.05051
--		--					410.128	-0.0789	407.305	-0.07371	406.707	-0.07397	405.841	-0.04883	405.282	-0.0505
--		--					410.634	-0.07855	407.822	-0.07349	407.227	-0.07383	406.365	-0.0488	405.808	-0.05049
--		--					411.14	-0.0782	408.34	-0.07327	407.747	-0.07369	406.888	-0.04876	406.334	-0.05048
--		--					411.646	-0.07786	408.858	-0.07305	408.267	-0.07355	407.412	-0.04873	406.86	-0.05047
--		--					412.151	-0.07751	409.375	-0.07283	408.788	-0.07341	407.936	-0.04869	407.387	-0.05047
--		--					412.657	-0.07717	409.893	-0.07261	409.308	-0.07327	408.46	-0.04866	407.913	-0.05046
--		--					413.163	-0.07683	410.411	-0.0724	409.828	-0.07313	408.984	-0.04863	408.439	-0.05045
--		--					413.669	-0.07649	410.929	-0.07218	410.348	-0.07299	409.508	-0.04859	408.965	-0.05044
--		--					414.175	-0.07614	411.446	-0.07197	410.869	-0.07285	410.032	-0.04856	409.492	-0.05043
--		--					414.68	-0.0758	411.964	-0.07175	411.389	-0.07272	410.556	-0.04853	410.018	-0.05042
--		--					415.186	-0.07546	412.482	-0.07154	411.909	-0.07258	411.079	-0.0485	410.544	-0.05041
--		--					415.692	-0.07513	412.999	-0.07133	412.429	-0.07244	411.603	-0.04846	411.07	-0.0504
--		--					416.198	-0.07479	413.517	-0.07112	412.949	-0.07231	412.127	-0.04843	411.596	-0.0504
--		--					416.704	-0.07445	414.035	-0.07091	413.47	-0.07217	412.651	-0.0484	412.123	-0.05039
--		--					417.209	-0.07412	414.552	-0.0707	413.99	-0.07204	413.175	-0.04837	412.649	-0.05038
--		--					417.715	-0.07378	415.07	-0.07049	414.51	-0.07191	413.699	-0.04834	413.175	-0.05037
--		--					418.221	-0.07345	415.588	-0.07028	415.03	-0.07177	414.223	-0.0483	413.701	-0.05036
--		--					418.727	-0.07312	416.106	-0.07007	415.551	-0.07164	414.747	-0.04827	414.228	-0.05036
--		--					419.232	-0.07279	416.623	-0.06987	416.071	-0.07151	415.27	-0.04824	414.754	-0.05035
--		--					419.738	-0.07246	417.141	-0.06966	416.591	-0.07138	415.794	-0.04821	415.28	-0.05034
--		--					420.244	-0.07213	417.659	-0.06946	417.111	-0.07125	416.318	-0.04818	415.806	-0.05033
--		--					420.75	-0.0718	418.176	-0.06925	417.631	-0.07112	416.842	-0.04815	416.333	-0.05032
--		--					421.256	-0.07147	418.694	-0.06905	418.152	-0.07099	417.366	-0.04812	416.859	-0.05032
--		--					421.761	-0.07114	419.212	-0.06884	418.672	-0.07086	417.89	-0.04809	417.385	-0.05031
--		--					422.267	-0.07082	419.729	-0.06864	419.192	-0.07073	418.414	-0.04806	417.911	-0.0503
--		--					422.773	-0.07049	420.247	-0.06844	419.712	-0.0706	418.938	-0.04803	418.438	-0.05029
--		--					423.279	-0.07017	420.765	-0.06824	420.233	-0.07047	419.461	-0.048	418.964	-0.05029
--		--					423.785	-0.06985	421.283	-0.06804	420.753	-0.07035	419.985	-0.04797	419.49	-0.05028
--		--					424.29	-0.06952	421.8	-0.06784	421.273	-0.07022	420.509	-0.04794	420.016	-0.05027
--		--					424.796	-0.0692	422.318	-0.06764	421.793	-0.0701	421.033	-0.04792	420.543	-0.05027
--		--					425.302	-0.06888	422.836	-0.06745	422.313	-0.06997	421.557	-0.04789	421.069	-0.05026
--		--					425.808	-0.06856	423.353	-0.06725	422.834	-0.06985	422.081	-0.04786	421.595	-0.05025
--		--					426.313	-0.06824	423.871	-0.06705	423.354	-0.06972	422.605	-0.04783	422.121	-0.05024
--		--					426.819	-0.06793	424.389	-0.06686	423.874	-0.0696	423.129	-0.0478	422.647	-0.05024
--		--					427.325	-0.06761	424.906	-0.06666	424.394	-0.06948	423.653	-0.04778	423.174	-0.05023
--		--					427.831	-0.06729	425.424	-0.06647	424.915	-0.06935	424.176	-0.04775	423.7	-0.05022
--		--					428.337	-0.06698	425.942	-0.06628	425.435	-0.06923	424.7	-0.04772	424.226	-0.05022
--		--					428.842	-0.06667	426.46	-0.06608	425.955	-0.06911	425.224	-0.04769	424.752	-0.05021
--		--					429.348	-0.06635	426.977	-0.06589	426.475	-0.06899	425.748	-0.04767	425.279	-0.0502
--		--					429.854	-0.06604	427.495	-0.0657	426.996	-0.06887	426.272	-0.04764	425.805	-0.0502
--		--					430.36	-0.06573	428.013	-0.06551	427.516	-0.06875	426.796	-0.04761	426.331	-0.05019
--		--					430.866	-0.06542	428.53	-0.06532	428.036	-0.06863	427.32	-0.04759	426.857	-0.05018
--		--					431.371	-0.06511	429.048	-0.06513	428.556	-0.06852	427.844	-0.04756	427.384	-0.05018
--		--					431.877	-0.0648	429.566	-0.06494	429.076	-0.0684	428.367	-0.04753	427.91	-0.05017
--		--					432.383	-0.06449	430.084	-0.06476	429.597	-0.06828	428.891	-0.04751	428.436	-0.05017
--		--					432.889	-0.06419	430.601	-0.06457	430.117	-0.06816	429.415	-0.04748	428.962	-0.05016
--		--					433.395	-0.06388	431.119	-0.06438	430.637	-0.06805	429.939	-0.04746	429.489	-0.05015
--		--					433.9	-0.06357	431.637	-0.0642	431.157	-0.06793	430.463	-0.04743	430.015	-0.05015
--		--					434.406	-0.06327	432.154	-0.06401	431.678	-0.06782	430.987	-0.04741	430.541	-0.05014
--		--					434.912	-0.06297	432.672	-0.06383	432.198	-0.0677	431.511	-0.04738	431.067	-0.05013
--		--					435.418	-0.06266	433.19	-0.06365	432.718	-0.06759	432.035	-0.04736	431.594	-0.05013
--		--					435.923	-0.06236	433.707	-0.06346	433.238	-0.06747	432.558	-0.04733	432.12	-0.05012
--		--					436.429	-0.06206	434.225	-0.06328	433.758	-0.06736	433.082	-0.04731	432.646	-0.05012
--		--					436.935	-0.06176	434.743	-0.0631	434.279	-0.06725	433.606	-0.04728	433.172	-0.05011
--		--					437.441	-0.06146	435.261	-0.06292	434.799	-0.06714	434.13	-0.04726	433.698	-0.05011
--		--					437.947	-0.06116	435.778	-0.06274	435.319	-0.06702	434.654	-0.04724	434.225	-0.0501
--		--					438.452	-0.06087	436.296	-0.06256	435.839	-0.06691	435.178	-0.04721	434.751	-0.05009
--		--					438.958	-0.06057	436.814	-0.06238	436.36	-0.0668	435.702	-0.04719	435.277	-0.05009
--		--					439.464	-0.06027	437.331	-0.0622	436.88	-0.06669	436.226	-0.04717	435.803	-0.05008
--		--					439.97	-0.05998	437.849	-0.06203	437.4	-0.06658	436.75	-0.04714	436.33	-0.05008
--		--					440.476	-0.05968	438.367	-0.06185	437.92	-0.06647	437.273	-0.04712	436.856	-0.05007
--		--					440.981	-0.05939	438.884	-0.06167	438.44	-0.06637	437.797	-0.0471	437.382	-0.05007
--		--					441.487	-0.0591	439.402	-0.0615	438.961	-0.06626	438.321	-0.04707	437.908	-0.05006
--		--					441.993	-0.05881	439.92	-0.06132	439.481	-0.06615	438.845	-0.04705	438.435	-0.05006
--		--					442.499	-0.05852	440.438	-0.06115	440.001	-0.06604	439.369	-0.04703	438.961	-0.05005
--		--					443.005	-0.05823	440.955	-0.06098	440.521	-0.06594	439.893	-0.04701	439.487	-0.05005
--		--					443.51	-0.05794	441.473	-0.0608	441.042	-0.06583	440.417	-0.04698	440.013	-0.05004
--		--					444.016	-0.05765	441.991	-0.06063	441.562	-0.06572	440.941	-0.04696	440.54	-0.05004
--		--					444.522	-0.05736	442.508	-0.06046	442.082	-0.06562	441.464	-0.04694	441.066	-0.05003
--		--					445.028	-0.05707	443.026	-0.06029	442.602	-0.06551	441.988	-0.04692	441.592	-0.05003
--		--					445.533	-0.05679	443.544	-0.06012	443.122	-0.06541	442.512	-0.0469	442.118	-0.05002
--		--					446.039	-0.0565	444.061	-0.05995	443.643	-0.06531	443.036	-0.04687	442.645	-0.05002
--		--					446.545	-0.05622	444.579	-0.05978	444.163	-0.0652	443.56	-0.04685	443.171	-0.05001
--		--					447.051	-0.05594	445.097	-0.05961	444.683	-0.0651	444.084	-0.04683	443.697	-0.05001
--		--					447.557	-0.05565	445.615	-0.05944	445.203	-0.065	444.608	-0.04681	444.223	-0.05
--		--					448.062	-0.05537	446.132	-0.05928	445.724	-0.0649	445.132	-0.04679	444.749	-0.05
--		--					448.568	-0.05509	446.65	-0.05911	446.244	-0.06479	445.655	-0.04677	445.276	-0.04999
--		--					449.074	-0.05481	447.168	-0.05894	446.764	-0.06469	446.179	-0.04675	445.802	-0.04999
--		--					449.58	-0.05453	447.685	-0.05878	447.284	-0.06459	446.703	-0.04673	446.328	-0.04998
--		--					450.086	-0.05425	448.203	-0.05861	447.805	-0.06449	447.227	-0.04671	446.854	-0.04998
--		--					450.591	-0.05397	448.721	-0.05845	448.325	-0.06439	447.751	-0.04669	447.381	-0.04997
--		--					451.097	-0.0537	449.238	-0.05829	448.845	-0.06429	448.275	-0.04667	447.907	-0.04997
--		--					451.603	-0.05342	449.756	-0.05812	449.365	-0.06419	448.799	-0.04665	448.433	-0.04996
--		--					452.109	-0.05315	450.274	-0.05796	449.885	-0.0641	449.323	-0.04663	448.959	-0.04996
--		--					452.614	-0.05287	450.792	-0.0578	450.406	-0.064	449.846	-0.04661	449.486	-0.04996
--		--					453.12	-0.0526	451.309	-0.05764	450.926	-0.0639	450.37	-0.04659	450.012	-0.04995
--		--					453.626	-0.05232	451.827	-0.05748	451.446	-0.0638	450.894	-0.04657	450.538	-0.04995
--		--					454.132	-0.05205	452.345	-0.05732	451.966	-0.06371	451.418	-0.04655	451.064	-0.04994
--		--					454.638	-0.05178	452.862	-0.05716	452.487	-0.06361	451.942	-0.04653	451.591	-0.04994
--		--					455.143	-0.05151	453.38	-0.057	453.007	-0.06351	452.466	-0.04651	452.117	-0.04993
--		--					455.649	-0.05124	453.898	-0.05684	453.527	-0.06342	452.99	-0.04649	452.643	-0.04993
--		--					456.155	-0.05097	454.416	-0.05669	454.047	-0.06332	453.514	-0.04648	453.169	-0.04993
--		--					456.661	-0.0507	454.933	-0.05653	454.567	-0.06323	454.038	-0.04646	453.696	-0.04992
--		--					457.167	-0.05043	455.451	-0.05637	455.088	-0.06314	454.561	-0.04644	454.222	-0.04992
--		--					457.672	-0.05017	455.969	-0.05622	455.608	-0.06304	455.085	-0.04642	454.748	-0.04991
--		--					458.178	-0.0499	456.486	-0.05606	456.128	-0.06295	455.609	-0.0464	455.274	-0.04991
--		--					458.684	-0.04963	457.004	-0.05591	456.648	-0.06286	456.133	-0.04638	455.8	-0.04991
--		--					459.19	-0.04937	457.522	-0.05576	457.169	-0.06276	456.657	-0.04637	456.327	-0.0499
--		--					459.695	-0.04911	458.039	-0.0556	457.689	-0.06267	457.181	-0.04635	456.853	-0.0499
--		--					460.201	-0.04884	458.557	-0.05545	458.209	-0.06258	457.705	-0.04633	457.379	-0.0499
--		--					460.707	-0.04858	459.075	-0.0553	458.729	-0.06249	458.229	-0.04631	457.905	-0.04989
--		--					461.213	-0.04832	459.593	-0.05515	459.249	-0.0624	458.752	-0.0463	458.432	-0.04989
--		--					461.719	-0.04806	460.11	-0.05499	459.77	-0.06231	459.276	-0.04628	458.958	-0.04988
--		--					462.224	-0.0478	460.628	-0.05484	460.29	-0.06222	459.8	-0.04626	459.484	-0.04988
--		--					462.73	-0.04754	461.146	-0.05469	460.81	-0.06213	460.324	-0.04624	460.01	-0.04988
--		--					463.236	-0.04728	461.663	-0.05454	461.33	-0.06204	460.848	-0.04623	460.537	-0.04987
--		--					463.742	-0.04702	462.181	-0.0544	461.851	-0.06195	461.372	-0.04621	461.063	-0.04987
--		--					464.248	-0.04676	462.699	-0.05425	462.371	-0.06186	461.896	-0.04619	461.589	-0.04987
--		--					464.753	-0.04651	463.216	-0.0541	462.891	-0.06178	462.42	-0.04618	462.115	-0.04986
--		--					465.259	-0.04625	463.734	-0.05395	463.411	-0.06169	462.943	-0.04616	462.642	-0.04986
--		--					465.765	-0.04599	464.252	-0.05381	463.931	-0.0616	463.467	-0.04614	463.168	-0.04986
--		--					466.271	-0.04574	464.77	-0.05366	464.452	-0.06151	463.991	-0.04613	463.694	-0.04985
--		--					466.777	-0.04549	465.287	-0.05351	464.972	-0.06143	464.515	-0.04611	464.22	-0.04985
--		--					467.282	-0.04523	465.805	-0.05337	465.492	-0.06134	465.039	-0.0461	464.747	-0.04985
--		--					467.788	-0.04498	466.323	-0.05323	466.012	-0.06126	465.563	-0.04608	465.273	-0.04984
--		--					468.294	-0.04473	466.84	-0.05308	466.533	-0.06117	466.087	-0.04606	465.799	-0.04984
--		--					468.8	-0.04448	467.358	-0.05294	467.053	-0.06109	466.611	-0.04605	466.325	-0.04984
--		--					469.305	-0.04423	467.876	-0.05279	467.573	-0.061	467.135	-0.04603	466.851	-0.04983
--		--					469.811	-0.04398	468.393	-0.05265	468.093	-0.06092	467.658	-0.04602	467.378	-0.04983
--		--					470.317	-0.04373	468.911	-0.05251	468.613	-0.06083	468.182	-0.046	467.904	-0.04983
--		--					470.823	-0.04348	469.429	-0.05237	469.134	-0.06075	468.706	-0.04599	468.43	-0.04982
--		--					471.329	-0.04324	469.947	-0.05223	469.654	-0.06067	469.23	-0.04597	468.956	-0.04982
--		--					471.834	-0.04299	470.464	-0.05209	470.174	-0.06059	469.754	-0.04596	469.483	-0.04982
--		--					472.34	-0.04274	470.982	-0.05195	470.694	-0.0605	470.278	-0.04594	470.009	-0.04981
--		--					472.846	-0.0425	471.5	-0.05181	471.215	-0.06042	470.802	-0.04593	470.535	-0.04981
--		--					473.352	-0.04225	472.017	-0.05167	471.735	-0.06034	471.326	-0.04591	471.061	-0.04981
--		--					473.858	-0.04201	472.535	-0.05153	472.255	-0.06026	471.849	-0.0459	471.588	-0.0498
--		--					474.363	-0.04177	473.053	-0.0514	472.775	-0.06018	472.373	-0.04588	472.114	-0.0498
--		--					474.869	-0.04152	473.57	-0.05126	473.296	-0.0601	472.897	-0.04587	472.64	-0.0498
--		--					475.375	-0.04128	474.088	-0.05112	473.816	-0.06002	473.421	-0.04585	473.166	-0.0498
--		--					475.881	-0.04104	474.606	-0.05099	474.336	-0.05994	473.945	-0.04584	473.693	-0.04979
--		--					476.386	-0.0408	475.124	-0.05085	474.856	-0.05986	474.469	-0.04583	474.219	-0.04979
--		--					476.892	-0.04056	475.641	-0.05072	475.376	-0.05978	474.993	-0.04581	474.745	-0.04979
--		--					477.398	-0.04032	476.159	-0.05058	475.897	-0.0597	475.517	-0.0458	475.271	-0.04978
--		--					477.904	-0.04008	476.677	-0.05045	476.417	-0.05962	476.04	-0.04578	475.798	-0.04978
--		--					478.41	-0.03985	477.194	-0.05031	476.937	-0.05955	476.564	-0.04577	476.324	-0.04978
--		--					478.915	-0.03961	477.712	-0.05018	477.457	-0.05947	477.088	-0.04576	476.85	-0.04978
--		--					479.421	-0.03937	478.23	-0.05005	477.978	-0.05939	477.612	-0.04574	477.376	-0.04977
--		--					479.927	-0.03914	478.748	-0.04992	478.498	-0.05932	478.136	-0.04573	477.902	-0.04977
--		--					480.433	-0.0389	479.265	-0.04978	479.018	-0.05924	478.66	-0.04572	478.429	-0.04977
--		--					480.939	-0.03867	479.783	-0.04965	479.538	-0.05916	479.184	-0.0457	478.955	-0.04976
--		--					481.444	-0.03843	480.301	-0.04952	480.058	-0.05909	479.708	-0.04569	479.481	-0.04976
--		--					481.95	-0.0382	480.818	-0.04939	480.579	-0.05901	480.231	-0.04568	480.007	-0.04976
--		--					482.456	-0.03797	481.336	-0.04926	481.099	-0.05894	480.755	-0.04566	480.534	-0.04976
--		--					482.962	-0.03774	481.854	-0.04913	481.619	-0.05886	481.279	-0.04565	481.06	-0.04975
--		--					483.468	-0.03751	482.371	-0.049	482.139	-0.05879	481.803	-0.04564	481.586	-0.04975
--		--					483.973	-0.03728	482.889	-0.04888	482.66	-0.05871	482.327	-0.04562	482.112	-0.04975
--		--					484.479	-0.03705	483.407	-0.04875	483.18	-0.05864	482.851	-0.04561	482.639	-0.04975
--		--					484.985	-0.03682	483.925	-0.04862	483.7	-0.05857	483.375	-0.0456	483.165	-0.04974
--		--					485.491	-0.03659	484.442	-0.04849	484.22	-0.05849	483.899	-0.04559	483.691	-0.04974
--		--					485.996	-0.03636	484.96	-0.04837	484.74	-0.05842	484.423	-0.04557	484.217	-0.04974
--		--					486.502	-0.03613	485.478	-0.04824	485.261	-0.05835	484.946	-0.04556	484.744	-0.04974
--		--					487.008	-0.03591	485.995	-0.04812	485.781	-0.05828	485.47	-0.04555	485.27	-0.04974
--		--					487.514	-0.03568	486.513	-0.04799	486.301	-0.0582	485.994	-0.04554	485.796	-0.04973
--		--					488.02	-0.03546	487.031	-0.04787	486.821	-0.05813	486.518	-0.04553	486.322	-0.04973
--		--					488.525	-0.03523	487.548	-0.04774	487.342	-0.05806	487.042	-0.04551	486.849	-0.04973
--		--					489.031	-0.03501	488.066	-0.04762	487.862	-0.05799	487.566	-0.0455	487.375	-0.04973
--		--					489.537	-0.03479	488.584	-0.0475	488.382	-0.05792	488.09	-0.04549	487.901	-0.04972
--		--					490.043	-0.03456	489.102	-0.04738	488.902	-0.05785	488.614	-0.04548	488.427	-0.04972
--		--					490.549	-0.03434	489.619	-0.04725	489.422	-0.05778	489.137	-0.04547	488.953	-0.04972
--		--					491.054	-0.03412	490.137	-0.04713	489.943	-0.05771	489.661	-0.04545	489.48	-0.04972
--		--					491.56	-0.0339	490.655	-0.04701	490.463	-0.05764	490.185	-0.04544	490.006	-0.04971
--		--					492.066	-0.03368	491.172	-0.04689	490.983	-0.05757	490.709	-0.04543	490.532	-0.04971
--		--					492.572	-0.03346	491.69	-0.04677	491.503	-0.0575	491.233	-0.04542	491.058	-0.04971
--		--					493.077	-0.03324	492.208	-0.04665	492.024	-0.05744	491.757	-0.04541	491.585	-0.04971
--		--					493.583	-0.03302	492.725	-0.04653	492.544	-0.05737	492.281	-0.0454	492.111	-0.04971
--		--					494.089	-0.0328	493.243	-0.04641	493.064	-0.0573	492.805	-0.04539	492.637	-0.0497
--		--					494.595	-0.03259	493.761	-0.04629	493.584	-0.05723	493.328	-0.04538	493.163	-0.0497
--		--					495.101	-0.03237	494.279	-0.04617	494.104	-0.05717	493.852	-0.04536	493.69	-0.0497
--		--					495.606	-0.03216	494.796	-0.04606	494.625	-0.0571	494.376	-0.04535	494.216	-0.0497
--		--					496.112	-0.03194	495.314	-0.04594	495.145	-0.05703	494.9	-0.04534	494.742	-0.0497
--		--					496.618	-0.03173	495.832	-0.04582	495.665	-0.05697	495.424	-0.04533	495.268	-0.04969
--		--					497.124	-0.03151	496.349	-0.04571	496.185	-0.0569	495.948	-0.04532	495.795	-0.04969
--		--					497.63	-0.0313	496.867	-0.04559	496.706	-0.05684	496.472	-0.04531	496.321	-0.04969
--		--					498.135	-0.03109	497.385	-0.04547	497.226	-0.05677	496.996	-0.0453	496.847	-0.04969
--		--					498.641	-0.03087	497.902	-0.04536	497.746	-0.05671	497.519	-0.04529	497.373	-0.04969
--		--					499.147	-0.03066	498.42	-0.04525	498.266	-0.05664	498.043	-0.04528	497.899	-0.04968
--		--					499.653	-0.03045	498.938	-0.04513	498.787	-0.05658	498.567	-0.04527	498.426	-0.04968
--		--					500.159	-0.03024	499.456	-0.04502	499.307	-0.05651	499.091	-0.04526	498.952	-0.04968
--		--					500.664	-0.03003	499.973	-0.0449	499.827	-0.05645	499.615	-0.04525	499.478	-0.04968
--		--					501.17	-0.02982	500.491	-0.04479	500.347	-0.05639	500.139	-0.04524	500.004	-0.04968
--		--					501.676	-0.02961	501.009	-0.04468	500.867	-0.05632	500.663	-0.04523	500.531	-0.04967
--		--					502.182	-0.02941	501.526	-0.04457	501.388	-0.05626	501.187	-0.04522	501.057	-0.04967
--		--					502.687	-0.0292	502.044	-0.04445	501.908	-0.0562	501.711	-0.04521	501.583	-0.04967
--		--					503.193	-0.02899	502.562	-0.04434	502.428	-0.05613	502.234	-0.0452	502.109	-0.04967
--		--					503.699	-0.02879	503.079	-0.04423	502.948	-0.05607	502.758	-0.04519	502.636	-0.04967
--		--					504.205	-0.02858	503.597	-0.04412	503.469	-0.05601	503.282	-0.04518	503.162	-0.04967
--		--					504.711	-0.02838	504.115	-0.04401	503.989	-0.05595	503.806	-0.04517	503.688	-0.04966
--		--					505.216	-0.02817	504.633	-0.0439	504.509	-0.05589	504.33	-0.04516	504.214	-0.04966
--		--					505.722	-0.02797	505.15	-0.04379	505.029	-0.05583	504.854	-0.04515	504.741	-0.04966
--		--					506.228	-0.02776	505.668	-0.04368	505.549	-0.05577	505.378	-0.04514	505.267	-0.04966
--		--					506.734	-0.02756	506.186	-0.04358	506.07	-0.05571	505.902	-0.04513	505.793	-0.04966
--		--					507.24	-0.02736	506.703	-0.04347	506.59	-0.05565	506.425	-0.04512	506.319	-0.04966
--		--					507.745	-0.02716	507.221	-0.04336	507.11	-0.05559	506.949	-0.04511	506.846	-0.04965
--		--					508.251	-0.02696	507.739	-0.04325	507.63	-0.05553	507.473	-0.0451	507.372	-0.04965
--		--					508.757	-0.02676	508.257	-0.04315	508.151	-0.05547	507.997	-0.0451	507.898	-0.04965
--		--					509.263	-0.02656	508.774	-0.04304	508.671	-0.05541	508.521	-0.04509	508.424	-0.04965
--		--					509.768	-0.02636	509.292	-0.04293	509.191	-0.05535	509.045	-0.04508	508.95	-0.04965
--		--					510.274	-0.02616	509.81	-0.04283	509.711	-0.05529	509.569	-0.04507	509.477	-0.04965
--		--					510.78	-0.02596	510.327	-0.04272	510.231	-0.05523	510.093	-0.04506	510.003	-0.04964
--		--					511.286	-0.02576	510.845	-0.04262	510.752	-0.05517	510.616	-0.04505	510.529	-0.04964
--		--					511.792	-0.02557	511.363	-0.04251	511.272	-0.05512	511.14	-0.04504	511.055	-0.04964
--		--					512.297	-0.02537	511.88	-0.04241	511.792	-0.05506	511.664	-0.04503	511.582	-0.04964
--		--					512.803	-0.02517	512.398	-0.04231	512.312	-0.055	512.188	-0.04503	512.108	-0.04964
--		--					513.309	-0.02498	512.916	-0.0422	512.833	-0.05494	512.712	-0.04502	512.634	-0.04964
--		--					513.815	-0.02478	513.434	-0.0421	513.353	-0.05489	513.236	-0.04501	513.16	-0.04964
--		--					514.321	-0.02459	513.951	-0.042	513.873	-0.05483	513.76	-0.045	513.687	-0.04963
--		--					514.826	-0.0244	514.469	-0.0419	514.393	-0.05477	514.284	-0.04499	514.213	-0.04963
--		--					515.332	-0.0242	514.987	-0.04179	514.913	-0.05472	514.808	-0.04498	514.739	-0.04963
--		--					515.838	-0.02401	515.504	-0.04169	515.434	-0.05466	515.331	-0.04497	515.265	-0.04963
--		--					516.344	-0.02382	516.022	-0.04159	515.954	-0.05461	515.855	-0.04497	515.792	-0.04963
--		--					516.85	-0.02363	516.54	-0.04149	516.474	-0.05455	516.379	-0.04496	516.318	-0.04963
--		--					517.355	-0.02344	517.057	-0.04139	516.994	-0.0545	516.903	-0.04495	516.844	-0.04963
--		--					517.861	-0.02325	517.575	-0.04129	517.515	-0.05444	517.427	-0.04494	517.37	-0.04962
--		--					518.367	-0.02306	518.093	-0.04119	518.035	-0.05439	517.951	-0.04493	517.897	-0.04962
--		--					518.873	-0.02287	518.611	-0.04109	518.555	-0.05433	518.475	-0.04493	518.423	-0.04962
--		--					519.378	-0.02268	519.128	-0.04099	519.075	-0.05428	518.999	-0.04492	518.949	-0.04962
--		--					519.884	-0.02249	519.646	-0.0409	519.596	-0.05423	519.522	-0.04491	519.475	-0.04962
--		--					520.39	-0.0223	520.164	-0.0408	520.116	-0.05417	520.046	-0.0449	520.001	-0.04962
--		--					520.896	-0.02211	520.681	-0.0407	520.636	-0.05412	520.57	-0.0449	520.528	-0.04962
--		--					521.402	-0.02193	521.199	-0.0406	521.156	-0.05407	521.094	-0.04489	521.054	-0.04962
--		--					521.907	-0.02174	521.717	-0.04051	521.676	-0.05401	521.618	-0.04488	521.58	-0.04961
--		--					522.413	-0.02156	522.234	-0.04041	522.197	-0.05396	522.142	-0.04487	522.106	-0.04961
--		--					522.919	-0.02137	522.752	-0.04031	522.717	-0.05391	522.666	-0.04487	522.633	-0.04961
--		--					523.425	-0.02119	523.27	-0.04022	523.237	-0.05386	523.19	-0.04486	523.159	-0.04961
--		--					523.931	-0.021	523.788	-0.04012	523.757	-0.0538	523.713	-0.04485	523.685	-0.04961
--		--					524.436	-0.02082	524.305	-0.04003	524.278	-0.05375	524.237	-0.04484	524.211	-0.04961
--		--					524.942	-0.02064	524.823	-0.03993	524.798	-0.0537	524.761	-0.04484	524.738	-0.04961
--		--					525.448	-0.02045	525.341	-0.03984	525.318	-0.05365	525.285	-0.04483	525.264	-0.04961
--		--					525.954	-0.02027	525.858	-0.03974	525.838	-0.0536	525.809	-0.04482	525.79	-0.0496
--		--					526.459	-0.02009	526.376	-0.03965	526.358	-0.05355	526.333	-0.04481	526.316	-0.0496
--		--					526.965	-0.01991	526.894	-0.03956	526.879	-0.0535	526.857	-0.04481	526.843	-0.0496
		--					527.471	-0.01973	527.411	-0.03946	527.399	-0.05345	527.381	-0.0448	527.369	-0.0496
		--					527.977	-0.01955	527.929	-0.03937	527.919	-0.0534	527.904	-0.04479	527.895	-0.0496
							528.483	-0.01937	528.447	-0.03928	528.439	-0.05335	528.428	-0.04479	528.421	-0.0496
							528.988	-0.01919	528.965	-0.03919	528.96	-0.0533	528.952	-0.04478	528.948	-0.0496
							529.494	-0.01901	529.482	-0.0391	529.48	-0.05325	529.476	-0.04477	529.474	-0.0496
							530	-0.01883	530	-0.039	530	-0.0532	530	-0.04477	530	-0.04959

## Sheet: Fig3d
pump Intensity	Average LH2 excitation probability	Lifetime	pump Intensity	Average LH2 excitation probability	Lifetime
uJ/pulse/cm2		ps	uJ/pulse/cm2		ps
		LH2 Film_high			LH2 Cavity_strong
4.2	0.03459	79.9614	2.8	0.02306	178
8.5	0.07	78.3938	8.5	0.07	139
17	0.14	67.1686	17	0.14	115
51	0.42	52.0948	51	0.42	76
102	0.84	43.8866	102	0.84	58
		--
		--

## Sheet: Fig4a
Wavelength	Normalized (-log(T/T0))	Wavelength	Normalized (-log(T/T0))
nm		nm
	LH2 fillm_Low_1-2 ps		LH2 CAV_weak_1-2 ps
650.5	0.16376	648	0.03439
652.5	0.15462	650.5	0.07072
655	0.15936	652.5	0.02384
657.5	0.12572	655	0.05581
659.5	0.14273	657.5	-0.01397
662	0.1295	659.5	-0.01104
664.5	0.142	662	-0.02783
666.5	0.13962	664.5	0.01058
669	0.14273	666.5	0.04135
671.5	0.15073	669	-0.0079
674	0.14883	671.5	0.08261
676.5	0.12817	674	0.04564
679	0.11607	676.5	0.00837
681.5	0.11197	679	0.05689
684	0.11882	681.5	0.02863
686.5	0.11982	684	0.02246
689.5	0.13141	686.5	-0.03807
692	0.11394	689.5	-0.02534
694.5	0.14933	692	-0.00758
697	0.14198	694.5	-0.04583
700	0.12657	697	-0.0959
702.5	0.13805	700	-0.01213
705.5	0.13395	702.5	0.01935
708	0.14416	705.5	0.03848
711	0.13711	708	0.00901
713.5	0.14806	711	0.09265
716.5	0.14939	713.5	-0.01796
719.5	0.15129	716.5	-0.0165
722.5	0.14159	719.5	0.01327
725.5	0.14908	722.5	0.02501
728	0.13498	725.5	0.06257
731	0.15271	728	0.10396
734	0.15171	731	0.09067
737.5	0.1877	734	0.00271
740.5	0.14342	737.5	0.0564
743.5	0.14839	740.5	0.04771
746.5	0.15092	743.5	0.03957
749.5	0.17402	746.5	0.01926
753	0.15466	749.5	0.0276
756	0.15017	753	0.02705
759.5	0.17057	756	0.06475
762.5	0.143	759.5	0.00331
766	0.11699	762.5	0.06142
769.5	0.11204	766	0.02315
772.5	0.06704	769.5	0.05194
776	0.07137	772.5	0.03605
779.5	0.06875	776	0.06659
783	0.01947	779.5	0.07575
786.5	0.02114	783	0.09927
790	0.05398	786.5	0.11539
793.5	0.11389	790	0.09418
797	0.15425	793.5	0.17228
800.5	0.18826	797	0.21215
804.5	0.29128	800.5	0.22329
808	0.40221	804.5	0.25887
811.5	0.51451	808	0.37389
815.5	0.6902	811.5	0.45226
819	0.79693	815.5	0.5937
823	0.90962	819	0.66203
827	0.98699	823	0.78293
830.5	1	827	0.93325
834.5	0.87794	830.5	0.967
838.5	0.71742	834.5	1
842.5	0.43023	838.5	0.89282
846.5	0.01142	842.5	0.71766
850.5	-0.50798	846.5	0.43179
854.5	-1.02018	850.5	0.01638
858.5	-1.51684	854.5	-0.44908
863	-1.98137	858.5	-0.91033
867	-2.44363	863	-1.3341
871	-2.66427	867	-1.65171
875.5	-2.73767	871	-1.77362
879.5	-2.64942	875.5	-1.74163
884	-2.45767	879.5	-1.68687
888.5	-2.22949	884	-1.48933
892.5	-1.94117	888.5	-1.2719
897	-1.63729	892.5	-1.04144
901.5	-1.36846	897	-0.80152
906	-1.15464	901.5	-0.6303
910.5	-0.93595	906	-0.41309
915	-0.73322	910.5	-0.24721
919.5	-0.55851	915	-0.17564
924	-0.40262	919.5	0.00445
929	-0.30089	924	0.08594
933.5	-0.24863	929	0.09161
938	-0.15391	933.5	0.18656
943	-0.09142	938	0.24689
947.5	-0.10175	943	0.21011
952.5	-0.02294	947.5	0.23149
957	-0.03076	952.5	0.20295
962	0.03226	957	0.23632
967	0.03037	962	0.12803
972	0.05882	967	0.25097
977	0.10776	972	0.11587
981.5	0.10875	977	0.11314
986.5	0.18388	981.5	0.26141
991.5	0.12299	986.5	0.30513
996.5	0.19969	991.5	0.06008
		996.5	-0.06909

## Sheet: Fig4b
Pump intensity	lifetime	Pump intensity	lifetime
uJ/pulse/cm\+(2)	ps	uJ/pulse/cm\+(2)	ps
--	LH2 Cavity_weak	--	LH2 film_low
4.4785	30.2	4.97611	280.8
8.95701	30.6	8.75796	288
27.3686	32.1	28.3638	264
54.7373	14.9787	57.7229	285
114.451	9.10063	114.451	206.6

## Sheet: Fig5a
Wavelength (nm)	Transmittance(%)	Transmittance(%)	Transmittance(%)	Transmittance(%)	Transmittance(%)	Transmittance(%)	Transmittance(%)	Transmittance(%)	Transmittance(%)	Transmittance(%)	Transmittance(%)	Transmittance(%)	Transmittance(%)
	0	5	10	15	17	18	20	25	30	35	40	45	50
400	7.39569	7.87079	7.56282	7.0913	7.08526	7.57077	7.5284	7.38087	7.07744	7.39268	7.06635	7.35981	7.22702
401	7.34642	7.12066	7.16681	7.51453	7.30114	7.27539	7.18812	7.04023	6.98672	6.83929	6.8814	6.72942	7.02738
402	7.56593	7.15473	7.44533	7.54257	7.03037	7.18461	7.40766	7.45639	6.72815	7.07656	7.20575	7.17025	7.36366
403	7.23913	7.21983	7.28819	7.24545	7.24509	7.43386	6.98158	7.28118	7.12488	7.2741	7.25074	7.06504	7.77114
404	6.93734	7.14359	6.99268	6.93855	6.71459	7.02703	6.85616	7.00935	7.01996	6.74847	6.79858	7.28399	7.6657
405	6.98854	6.99332	6.93667	6.9799	6.99516	6.9094	7.0172	6.86014	6.8497	6.82326	7.12014	7.45013	7.47185
406	7.03902	7.13428	7.0666	7.08495	7.19067	6.82219	6.93807	6.88408	6.92279	7.09018	7.3234	7.43758	7.5707
407	7.18872	7.14455	7.19295	7.27777	7.34132	7.17764	7.02202	7.00666	7.15005	7.38352	7.24388	7.50079	8.13168
408	7.15739	6.93311	7.00842	7.06155	6.7683	6.97739	7.24221	7.0155	7.01351	7.2134	7.39652	7.54718	7.99735
409	7.18905	6.92499	6.88463	6.88438	6.87941	7.03367	6.90586	6.9935	6.88047	7.117	7.3786	7.50411	7.97075
410	7.0044	6.85171	7.03982	6.94358	6.95728	6.99487	6.90863	7.15409	7.03555	7.02535	7.21448	7.54307	7.99084
411	6.49749	6.58859	6.7598	7.12259	6.91425	6.74607	6.96976	6.88747	6.92898	6.93916	7.24866	7.66965	8.38829
412	6.68272	6.97386	6.77562	6.9312	6.89747	7.11295	6.95643	6.99769	7.07753	7.19555	7.48696	7.74707	8.41404
413	6.87827	6.92503	6.79009	6.99329	6.91569	6.91329	6.94822	6.98659	7.26755	7.27511	7.37052	7.85337	8.24578
414	6.52491	6.53199	6.44316	6.72832	6.7926	6.69579	6.71406	6.6278	7.06948	7.13219	7.44436	7.81667	8.51371
415	6.75838	6.59749	6.59554	6.76069	6.78118	6.67751	6.68727	6.67151	7.03454	7.21776	7.56494	8.06357	8.44463
416	6.59242	6.50108	6.41587	6.75698	6.67136	6.83602	6.6676	6.82094	7.00768	7.07679	7.50243	8.01397	8.5031
417	6.6962	6.53387	6.69523	6.69946	6.69864	6.69984	6.69922	7.11625	7.03204	7.53571	7.78667	8.2072	8.95566
418	6.81191	6.41518	6.81958	6.73134	6.73246	6.90816	6.73722	7.05699	7.22524	7.22117	7.72144	8.05065	9.12032
419	6.49593	6.67442	6.73726	6.50512	6.59593	6.81136	6.66103	6.91504	7.00047	7.32251	7.79343	8.3026	9.15447
420	6.55512	6.54651	6.60004	6.6455	6.7969	6.80317	6.62568	7.09452	7.31646	7.38577	7.83484	8.611	9.47347
421	6.64504	6.6866	6.54949	6.76982	6.79849	7.03069	6.80346	6.9607	7.26071	7.46196	7.88579	8.52453	9.58344
422	6.69222	6.56238	6.5936	6.77292	6.72638	6.77748	6.89226	6.8289	7.32177	7.50093	8.07204	8.62912	9.65856
423	6.60248	6.65264	6.58789	6.86671	6.80148	6.81806	6.96958	7.24032	7.18021	7.63507	8.32951	8.97635	10.0382
424	6.5134	6.5354	6.47478	6.85646	6.69384	6.83902	6.88235	7.06614	7.36787	7.702	8.20908	8.98432	10.162
425	6.42717	6.33244	6.55856	6.62705	6.69036	6.75429	6.74305	6.93038	7.23522	7.59624	8.31551	9.12393	10.3452
426	6.51308	6.50571	6.58971	6.68999	6.7325	6.94618	6.93681	7.10388	7.27434	7.77004	8.61661	9.29122	10.7376
427	6.4646	6.59792	6.70402	6.87443	6.84293	6.92667	7.00184	7.21545	7.56405	7.9174	8.63179	9.67634	11.0813
428	6.5135	6.55698	6.71181	6.66032	6.79861	6.86133	7.01291	7.17199	7.67659	8.01737	8.87282	9.88042	11.3867
429	6.44244	6.47851	6.7418	6.77856	6.91559	7.00095	6.9955	7.18563	7.62631	8.19719	8.96438	10.0675	11.7177
430	6.41625	6.46752	6.58925	6.83262	6.73927	6.99319	7.07523	7.25974	7.77281	8.1943	8.98648	10.3145	12.0591
431	6.75116	6.92082	6.94449	7.01459	6.93506	7.25222	7.4052	7.51621	7.86944	8.58241	9.55357	10.8017	12.8683
432	6.699	6.85208	6.65021	6.95262	6.89432	7.23931	7.18226	7.5557	7.94527	8.57883	9.78573	10.9817	13.1319
433	6.56	6.57686	6.67299	6.9368	6.8587	7.05603	7.11051	7.48277	7.85299	8.51975	9.62602	11.0139	13.2734
434	6.78491	6.71414	6.84155	6.96769	7.15437	7.33642	7.27956	7.71345	8.20401	8.8307	10.1308	11.7486	14.1681
435	6.51958	6.83452	6.89607	7.09328	7.02641	7.33968	7.28433	7.65951	8.3581	8.93268	10.2564	11.7781	14.5073
436	6.81666	6.74057	6.81539	7.253	7.24775	7.37711	7.54918	7.87755	8.47828	9.36557	10.5528	12.3668	15.2936
437	6.6674	6.73732	7.00638	7.29967	7.18838	7.49511	7.37037	7.93323	8.54919	9.40254	10.8711	12.6906	15.8799
438	6.72821	6.73851	6.95697	7.2161	7.37354	7.39708	7.55353	7.9126	8.92098	9.60875	11.1414	13.0613	16.4233
439	6.8363	6.96913	7.10524	7.41259	7.48493	7.48943	7.71971	8.16604	8.89995	9.84202	11.6885	13.867	17.228
440	7.01445	7.02734	7.18262	7.55165	7.47162	7.60658	7.84302	8.29724	9.06334	10.127	11.8996	14.1069	17.9225
441	7.07041	7.02333	7.09468	7.53628	7.48399	7.81496	7.77675	8.3726	9.33358	10.1799	12.1114	14.4307	18.8724
442	6.87769	7.05248	7.29366	7.57946	7.5259	7.86216	7.87254	8.51762	9.50166	10.3464	12.759	15.1899	19.8326
443	6.94181	7.06678	7.37721	7.74477	7.66295	8.05693	8.05205	8.65573	9.59968	10.7841	13.0211	15.8205	20.5478
444	7.1081	7.09791	7.53145	7.83497	7.90314	8.22614	8.24665	8.84441	9.83891	11.1781	13.401	16.4363	21.6709
445	7.2421	7.16047	7.53163	7.82086	7.81459	8.18515	8.34313	9.00108	9.98622	11.4366	13.9551	17.0696	22.571
446	7.29024	7.2625	7.51577	7.95623	8.02203	8.10705	8.4906	9.25508	10.0406	11.7453	14.2552	17.6831	23.5766
447	7.18829	7.42797	7.56693	8.10607	8.1375	8.30089	8.642	9.37739	10.5433	12.0228	14.8747	18.4557	24.6691
448	7.39682	7.43133	7.63555	8.10158	8.18323	8.45762	8.70103	9.43412	10.7901	12.1124	15.2728	19.3403	25.7923
449	7.47652	7.57324	7.99635	8.29043	8.54233	8.65892	8.91671	9.69303	11.079	12.6891	16.0797	20.0208	26.8332
450	7.47195	7.66091	7.96768	8.51852	8.52754	8.88386	8.89532	9.81777	11.298	13.0227	16.411	20.9493	28.2247
451	7.61905	7.68255	8.19048	8.63493	8.69842	9.07937	9.14286	10.0318	11.5556	13.3968	17.2064	21.9683	29.3969
452	7.52984	7.60394	7.9144	8.61395	8.68169	8.86726	9.25776	10.0765	11.8043	13.5864	17.5133	22.6672	30.4022
453	7.67978	7.85181	8.25705	8.76161	8.96654	9.24607	9.631	10.4208	12.2871	14.4029	18.4883	23.915	31.6002
454	8.20546	8.05283	8.52424	9.06191	9.25459	9.55651	9.96574	10.9197	12.4869	14.7652	19.287	24.8508	32.5336
455	8.12944	8.20519	8.71477	9.18099	9.49945	9.60255	10.0286	11.1496	12.9141	15.4285	20.0479	25.932	33.3985
456	8.16801	8.46576	8.87243	9.32785	9.72765	9.88746	10.192	11.4753	13.3118	15.8722	20.8005	26.9809	34.1647
457	8.21714	8.54806	8.88776	9.54071	9.71421	10.0551	10.2488	11.6258	13.7101	16.2653	21.5664	27.7595	34.5828
458	8.29319	8.53547	9.05028	9.57149	9.86881	10.2735	10.4682	11.8199	14.3211	16.8399	22.4395	28.8334	35.1368
459	8.54705	8.57978	9.13084	9.8249	10.1256	10.3852	10.7221	12.2272	14.6151	17.4361	23.25	29.9001	35.1283
460	8.68458	8.7437	9.42088	10.0318	10.4334	10.7175	11.0222	12.4557	14.9116	18.0964	24.0544	30.7057	35.0249
461	8.72918	8.94319	9.46106	10.0817	10.4761	10.854	11.2255	12.7272	15.2975	18.6766	24.9929	31.5003	34.5749
462	8.89169	9.27578	9.61778	10.4715	10.7098	11.139	11.5576	13.4693	15.9852	19.3031	25.8238	32.2479	34.0845
463	9.15039	9.48226	9.77598	10.6149	10.7986	11.4112	11.7686	13.6218	16.39	19.801	26.478	32.6382	32.9672
464	9.222	9.60821	10.2385	10.6771	11.4004	11.5569	12.2104	13.893	16.8194	20.5137	27.4895	33.0583	32.143
465	9.35513	9.53514	10.2292	11.1537	11.4445	11.9558	12.5264	14.3456	17.369	21.2884	28.1498	33.3883	30.9689
466	9.3608	9.86564	10.3747	11.3979	11.7712	12.1646	12.7322	14.6411	18.138	21.8956	28.9551	33.5687	29.9077
467	9.64884	9.90316	10.642	11.5699	12.0325	12.3066	13.0366	15.0319	18.4173	22.4822	29.6461	33.2775	28.4599
468	10.0565	10.1267	10.9777	11.9105	12.2281	12.8918	13.4841	15.5243	19.11	23.3756	29.9139	32.8557	26.992
469	10.0976	10.3114	11.0432	12.1449	12.5184	12.8827	13.7585	15.7949	19.6825	23.9662	30.5179	32.4464	25.5763
470	10.4879	10.7247	11.4521	12.4851	12.9256	13.3502	14.3646	16.3354	20.0552	24.6663	30.8572	31.9469	24.1686
471	10.5192	10.8611	11.6898	12.7581	13.1104	13.6771	14.5129	16.7706	20.6526	25.2437	31.0571	30.9682	22.8943
472	10.643	11.0928	11.8542	12.9388	13.5491	13.9391	14.7952	17.1983	21.0984	25.6153	31.1378	30.1599	21.5005
473	10.7165	11.2115	12.1741	13.2705	13.7171	14.3378	15.0338	17.5017	21.8705	26.0535	31.1343	29.2099	20.1268
474	11.1355	11.5555	12.6169	13.6837	14.3124	14.7678	15.5716	18.1579	22.4801	26.7726	31.0332	28.1916	19.0251
475	11.389	11.7565	12.852	14.027	14.5691	15.1444	15.9473	18.7347	23.1351	27.1783	30.7509	27.138	17.8499
476	11.6655	11.7854	13.0466	14.0918	14.8539	15.4433	16.301	18.9344	23.3742	27.5136	30.3411	25.8803	16.6132
477	12.0597	12.2401	13.5503	14.4803	15.3906	15.8796	16.777	19.5846	23.838	27.8361	29.6947	24.4076	15.6292
478	12.0646	12.6677	13.5545	14.9861	15.7036	16.3514	17.0537	19.9723	24.2352	28.0287	28.9363	23.1353	14.5924
479	12.357	12.7769	13.8319	15.141	15.9136	16.3748	17.3166	20.3669	24.5356	27.9075	27.9048	21.8013	13.4635
480	12.7247	13.2668	14.2625	15.689	16.3173	16.9842	17.7467	20.8072	25.0632	27.8416	27.1159	20.7006	12.8635
481	12.7513	13.3165	14.5661	15.8813	16.6873	17.3178	18.1901	21.3153	25.2006	27.7171	25.8647	19.4237	11.8473
482	13.1753	13.7434	14.7429	16.1899	17.0636	17.5627	18.4442	21.5111	25.3298	27.1323	24.7934	18.2715	11.1384
483	13.349	14.0329	15.177	16.6815	17.3646	17.8811	18.9481	21.83	25.2492	26.705	23.4911	17.0359	10.3597
484	13.7829	14.236	15.3935	16.9461	17.5851	18.2727	19.1667	21.993	25.1688	26.0036	22.3576	16.061	9.71403
485	13.9248	14.4311	15.6047	17.2452	17.7967	18.4336	19.3332	21.9642	24.7165	25.1639	21.0454	14.8995	8.9051
486	13.9998	14.6937	15.8444	17.1555	18.031	18.5473	19.4999	22.0328	24.5646	24.3666	19.9321	13.9806	8.46947
487	14.2087	14.8251	16.0488	17.3987	18.1925	18.7937	19.6566	21.9881	24.3988	23.5386	19.1223	13.3799	8.08877
488	14.2959	15.0322	16.1899	17.5934	18.3606	18.7499	19.5873	21.7295	23.4792	22.3614	17.6251	12.1683	7.41599
489	14.391	14.9661	16.1035	17.5568	18.2585	18.575	19.6815	21.4787	22.8615	21.4528	16.5042	11.3983	6.96295
490	14.5414	14.9709	16.0898	17.4877	18.1271	18.59	19.4566	21.2226	22.1679	20.3565	15.5302	10.705	6.51533
491	14.667	15.2408	16.4245	17.5064	18.149	18.7767	19.3609	20.9105	21.3418	19.4684	14.6936	10.1564	6.32191
492	14.7353	15.4354	16.3546	17.5828	18.195	18.4743	19.0702	20.5108	20.6213	18.5383	13.9086	9.63624	5.92465
493	14.8672	15.2646	16.2148	17.4105	17.9738	18.2371	18.8081	19.9531	19.8763	17.6456	13.1373	9.08663	5.69538
494	14.7214	15.2406	16.1497	17.1427	17.6278	17.9894	18.4185	19.4076	19.0155	16.6704	12.2892	8.46471	5.23346
495	14.6433	15.1987	16.2401	17.0402	17.5358	17.907	18.3414	19.0293	18.4806	16.025	11.8956	8.13574	5.28865
496	14.4159	14.996	15.9181	16.8458	17.192	17.4811	17.7707	18.2885	17.6514	15.1025	11.109	7.63773	5.03332
497	14.3421	15.0166	15.6751	16.5822	16.947	17.2475	17.6788	17.9001	17.2126	14.6042	10.8134	7.43339	4.82657
498	14.2014	14.8226	15.4596	16.4352	16.7064	16.9381	17.3606	17.4732	16.3977	13.8517	10.2586	7.12824	4.57437
499	14.1968	14.5873	15.1413	15.9881	16.1786	16.4199	16.7828	16.9121	15.6825	13.299	9.72072	6.75604	4.30882
500	14.0964	14.4895	15.3042	15.7982	16.0973	16.2948	16.4389	16.4911	15.3508	12.9706	9.46959	6.60674	4.17266
501	14.1095	14.4827	15.2235	15.8415	16.0205	16.1419	16.3562	16.2051	14.9564	12.6559	9.2132	6.50676	4.28388
502	13.8917	14.3903	14.9786	15.4084	15.6721	15.8607	16.0179	15.7969	14.4682	12.0877	8.89519	6.1917	4.1309
503	13.7874	14.2683	14.8041	15.108	15.5485	15.6615	15.6941	15.4011	14.1327	11.8356	8.52327	6.0186	3.96968
504	13.7922	14.2319	14.7352	15.228	15.5006	15.5099	15.6093	15.3092	14.0378	11.6282	8.38689	5.98337	4.00716
505	13.8415	14.0914	14.6197	15.0915	15.3732	15.3992	15.507	15.0452	13.7306	11.2127	8.13641	5.78057	3.8371
506	13.8168	14.1866	14.5814	15.0591	15.1358	15.2817	15.4451	14.9291	13.5155	11.1115	8.04457	5.84189	3.78461
507	13.8441	14.0388	14.5812	15.1398	15.0333	15.2066	15.2851	14.8344	13.2317	10.8971	7.97793	5.51406	3.58728
508	13.8456	14.157	14.6546	15.1221	15.0483	15.2103	15.2105	14.6772	12.9741	10.8335	7.65407	5.43521	3.45858
509	14.0207	14.4063	14.961	15.0745	15.2908	15.4601	15.4622	14.7963	13.0864	10.6645	7.67824	5.41676	3.58657
510	14.1727	14.5459	14.9302	15.2091	15.3676	15.3031	15.1924	14.6962	12.9607	10.4525	7.4619	5.22839	3.59507
511	14.4429	14.6761	15.1921	15.4557	15.559	15.4774	15.3579	14.5396	12.963	10.3784	7.50266	5.3288	3.60023
512	14.3783	14.8733	15.0896	15.3685	15.4058	15.4971	15.2952	14.5938	12.7414	10.214	7.0943	5.1329	3.39406
513	14.5623	14.9033	15.2552	15.5782	15.5948	15.4558	15.4437	14.5402	12.733	10.1792	7.20381	5.02537	3.23648
514	14.7872	15.0836	15.3019	15.6139	15.6298	15.557	15.5156	14.4857	12.4098	9.92437	6.89032	4.86994	3.22588
515	14.8978	15.167	15.5127	15.6897	15.5335	15.4422	15.3651	14.3076	12.0343	9.57647	6.76574	4.77393	3.08787
516	15.1286	15.3218	15.7171	15.719	15.6312	15.4669	15.3235	14.1671	11.9268	9.37099	6.62609	4.68571	3.10542
517	15.1103	15.3382	15.6853	15.5254	15.5779	15.4199	15.1277	13.8644	11.4982	8.91482	6.35281	4.36763	2.97809
518	15.0479	15.4041	15.4988	15.5873	15.3549	15.2454	14.8613	13.5402	11.3341	8.71409	6.07229	4.3877	2.86773
519	15.1049	15.3954	15.5037	15.3736	15.2193	15.0748	14.7561	13.3101	11.0485	8.50188	5.87355	4.10561	2.83673
520	15.0515	15.155	15.3341	15.0201	14.8836	14.7906	14.4494	12.8468	10.4546	8.00949	5.59018	3.80007	2.67647
521	14.8262	15.0595	14.9713	14.6942	14.5943	14.3214	14.0291	12.2413	10.0324	7.69022	5.49999	3.64655	2.3927
522	14.7806	14.9319	14.9769	14.4961	14.3093	14.0147	13.6322	11.8874	9.77006	7.54315	5.27172	3.67073	2.41284
523	14.5276	14.6229	14.5228	14.144	13.8592	13.6707	13.2412	11.6851	9.31566	7.18546	5.15586	3.49488	2.31409
524	14.2647	14.4081	14.2173	13.6962	13.4127	13.1737	12.6744	11.2207	9.00193	6.80329	4.91493	3.25169	2.19492
525	13.9267	14.0578	13.8147	13.3078	12.9919	12.779	12.3855	10.7558	8.66511	6.47458	4.70217	3.27051	2.29977
526	13.5379	13.6175	13.4471	12.8767	12.588	12.3602	11.845	10.2628	8.29904	6.3488	4.43498	3.18458	2.10086
527	13.2971	13.3174	13.217	12.6918	12.333	12.0031	11.6281	10.0776	8.09349	6.20823	4.39668	3.22215	2.16064
528	13.0272	12.9346	12.6588	12.1595	11.8877	11.6662	11.1707	9.70081	7.80193	6.04983	4.22528	3.14419	2.21911
529	12.6352	12.5264	12.345	11.7574	11.4612	11.2133	10.8636	9.35355	7.54688	5.87647	4.14955	3.06439	2.03355
530	12.3066	12.2042	12.0407	11.455	11.2569	10.9106	10.6076	9.14534	7.34964	5.7527	4.09381	2.94377	1.9993
531	12.0767	11.9342	11.734	11.2238	10.911	10.6184	10.2235	8.86424	7.12747	5.57357	4.024	2.79681	1.93397
532	11.7344	11.7065	11.5096	10.8791	10.559	10.3042	10.0895	8.65804	6.88504	5.34329	3.88001	2.82704	1.92123
533	11.4661	11.477	11.2014	10.665	10.3974	10.2743	9.86364	8.53882	6.75025	5.31786	3.78794	2.69792	1.89215
534	11.3261	11.2517	11.0571	10.5474	10.2331	9.96864	9.65397	8.40308	6.71558	5.31525	3.7893	2.72739	1.94993
535	11.2187	11.1421	10.8341	10.41	10.1778	9.94695	9.48435	8.25098	6.66912	5.20409	3.738	2.73537	1.88941
536	11.1947	11.0365	10.8507	10.3499	10.1187	9.77159	9.50774	8.23663	6.69604	5.31403	3.88506	2.88354	1.92647
537	11.0503	10.9133	10.7094	10.2482	10.0166	9.80846	9.45462	8.20511	6.5979	5.23408	3.72016	2.68602	1.88907
538	11.0379	11.0046	10.7022	10.2027	9.94817	9.73206	9.36205	8.16009	6.56792	5.17617	3.7906	2.73447	1.85119
539	10.9321	10.9306	10.7206	10.2545	10.0515	9.73073	9.30765	8.15346	6.66424	5.18875	3.75051	2.71244	1.94479
540	10.9939	11.0397	10.8706	10.3723	10.1026	9.85976	9.47943	8.309	6.72094	5.29548	3.8869	2.74258	1.94595
541	11.1878	11.136	10.9629	10.4796	10.224	10	9.62112	8.38665	6.84279	5.3434	3.89249	2.79577	1.96495
542	11.2921	11.2703	11.0613	10.6814	10.3648	10.2343	9.83726	8.4708	6.95248	5.43608	3.92948	2.81019	1.97696
543	11.4642	11.3754	11.2605	10.7367	10.5041	10.272	10.015	8.64114	7.09115	5.51414	3.96872	2.90702	1.93694
544	11.7985	11.7517	11.546	10.977	10.6692	10.4429	10.0825	8.87167	7.06383	5.63522	4.03534	2.84822	1.92728
545	12.0801	12.0081	11.7385	11.3093	10.9895	10.7959	10.3317	9.03182	7.21929	5.73026	4.08043	2.89487	1.97488
546	12.3996	12.4837	12.1563	11.6751	11.3518	11.1502	10.7223	9.34461	7.48465	5.84412	4.17042	3.04482	2.07242
547	12.8239	12.8598	12.6328	12.056	11.7355	11.5465	11.0661	9.59734	7.6745	5.98345	4.22398	3.13863	2.01744
548	13.2533	13.2225	13.0017	12.4984	12.187	11.8398	11.3971	9.82704	8.00784	6.05878	4.29969	3.00767	2.07345
549	13.8245	13.8223	13.5601	12.96	12.6617	12.3804	11.8128	10.2195	8.18066	6.27536	4.39499	3.10028	2.13026
550	14.4834	14.4636	14.1539	13.6499	13.1989	12.8775	12.447	10.6623	8.40011	6.42483	4.48263	3.23391	2.18073
551	15.1003	15.113	14.8233	14.1466	13.7685	13.4091	12.8845	10.9267	8.56551	6.63821	4.52195	3.20891	2.2391
552	15.8787	15.8234	15.4855	14.7297	14.3244	13.9369	13.4023	11.3663	8.7571	6.6718	4.56897	3.17519	2.14127
553	16.6646	16.6932	16.2622	15.4606	14.8921	14.5407	13.8473	11.6377	8.93142	6.68217	4.54072	3.13413	2.10377
554	17.6878	17.6814	17.1779	16.1957	15.6007	15.2186	14.4609	12.1216	9.24137	6.87046	4.70061	3.28808	2.24074
555	18.5991	18.4552	17.9754	16.8818	16.2666	15.7955	14.9744	12.3312	9.32951	6.84426	4.63154	3.22198	2.08596
556	19.6973	19.5368	18.8699	17.6337	16.9677	16.466	15.5587	12.7142	9.50855	6.963	4.63725	3.24566	2.12671
557	20.7936	20.6462	19.8466	18.315	17.669	17.0113	16.08	12.9459	9.59458	6.97106	4.62146	3.19316	2.10325
558	22.0185	21.6386	20.8053	19.1311	18.2763	17.5569	16.5437	13.1749	9.63791	6.9562	4.59438	3.19734	2.14043
559	23.1734	22.7496	21.5459	19.7459	18.6771	18.0288	16.848	13.2675	9.48812	6.89004	4.49093	3.05122	1.97953
560	24.3902	23.8884	22.4877	20.3646	19.2147	18.4137	17.0944	13.3376	9.53807	6.85305	4.4809	3.08812	1.99672
561	25.4482	24.754	23.1844	20.7704	19.5705	18.7	17.255	13.2625	9.35083	6.63163	4.37553	2.97677	1.9624
562	26.4829	25.714	23.8274	21.0689	19.7956	18.8132	17.2806	13.1783	9.14935	6.45484	4.24441	2.89172	1.91519
563	27.2981	26.4783	24.2748	21.1976	19.8579	18.7961	17.1399	12.9593	9.05885	6.31622	4.11071	2.81499	1.83333
564	28.0591	26.9395	24.5093	21.2574	19.7039	18.6601	16.9473	12.6114	8.72509	6.07586	3.93058	2.73316	1.81429
565	28.7221	27.2704	24.5841	21.1868	19.6082	18.4369	16.7749	12.3256	8.52825	5.94871	3.91755	2.69185	1.83382
566	28.9507	27.4185	24.4561	20.7927	19.2131	17.9769	16.3211	11.8919	8.1604	5.70546	3.69247	2.52025	1.66007
567	28.9703	27.3119	24.0844	20.2554	18.6524	17.4438	15.7857	11.466	7.77689	5.468	3.49118	2.40915	1.59816
568	28.8848	27.0264	23.7194	19.8239	18.2044	17.0351	15.3097	11.1077	7.53977	5.24866	3.43973	2.3523	1.63294
569	28.4909	26.5754	23.1594	19.2472	17.5595	16.4315	14.7572	10.7187	7.21762	5.11387	3.35577	2.30838	1.58422
570	27.9231	25.8702	22.4115	18.4666	16.9047	15.7544	14.1521	10.1396	6.94105	4.86499	3.25733	2.23734	1.49804
571	27.1942	25.1647	21.5829	17.7955	16.1803	15.1465	13.5323	9.74598	6.7041	4.65618	3.06277	2.11127	1.44905
572	26.3429	24.2175	20.7841	17.0272	15.5014	14.4797	12.9995	9.28497	6.36447	4.4883	3.02354	2.11253	1.42845
573	25.2382	23.1558	19.8339	16.196	14.7988	13.7657	12.3886	8.83142	6.03584	4.26077	2.84033	1.97537	1.35255
574	24.2917	22.2286	18.9719	15.4733	14.1296	13.1583	11.8027	8.48861	5.81549	4.12733	2.76459	1.92711	1.2878
575	23.2216	21.1984	18.0534	14.7243	13.4248	12.4483	11.2139	8.08607	5.52093	3.92288	2.67227	1.84165	1.21176
576	22.0184	20.1808	17.1248	13.9674	12.7486	11.8804	10.637	7.63375	5.25817	3.73063	2.5185	1.77303	1.18206
577	20.9531	19.1671	16.3095	13.3011	12.1072	11.3313	10.146	7.26731	5.03038	3.57765	2.42234	1.7215	1.14524
578	19.9057	18.2559	15.5231	12.6454	11.5619	10.7436	9.64868	6.97089	4.87378	3.46259	2.33718	1.66588	1.15379
579	18.8353	17.2708	14.6658	12.0128	10.9614	10.2281	9.20151	6.63081	4.62287	3.31866	2.20701	1.59891	1.10226
580	17.92	16.3923	13.937	11.3639	10.4227	9.71679	8.79517	6.29905	4.46881	3.16425	2.19806	1.55213	1.06375
581	16.896	15.4849	13.2356	10.8775	9.90609	9.25333	8.31544	6.08065	4.24679	3.10353	2.10908	1.51551	1.04502
582	16.0885	14.7196	12.5679	10.3179	9.48687	8.85146	7.98847	5.7866	4.12478	2.99913	2.03802	1.45068	1.01058
583	15.1442	13.9425	11.9118	9.79716	8.94243	8.37244	7.59675	5.49468	3.90331	2.82436	1.95484	1.38712	0.97177
584	14.3727	13.2757	11.3009	9.35872	8.61031	8.03112	7.25598	5.29004	3.77152	2.72603	1.91502	1.39145	0.97718
585	13.5951	12.5217	10.739	8.86629	8.16178	7.66137	6.89842	5.09676	3.6449	2.58025	1.80979	1.31482	0.88919
586	12.881	11.8944	10.2263	8.45616	7.7676	7.27404	6.59181	4.84046	3.52206	2.52743	1.72011	1.27676	0.92522
587	12.2917	11.3328	9.73244	8.11143	7.49652	6.99802	6.36057	4.6697	3.38075	2.47279	1.70624	1.26649	0.91046
588	11.6374	10.7737	9.24453	7.71147	7.1008	6.71	6.07807	4.48259	3.25655	2.38287	1.66967	1.18793	0.85383
589	11.1011	10.3007	8.83547	7.38372	6.80695	6.39221	5.79946	4.3564	3.12729	2.31714	1.59196	1.20008	0.86592
590	10.5302	9.78161	8.41651	7.00118	6.48361	6.12764	5.52338	4.16107	2.9991	2.26931	1.57501	1.17664	0.80095
591	10.0212	9.33594	8.08338	6.75567	6.24787	5.87057	5.35034	4.02382	2.90061	2.20421	1.57375	1.1239	0.82577
592	9.58707	8.92121	7.67842	6.49306	5.98779	5.68271	5.16161	3.86625	2.83885	2.1048	1.5263	1.07581	0.80847
593	9.13597	8.53942	7.44382	6.23165	5.78217	5.39996	4.93443	3.74001	2.74162	2.02838	1.49406	1.11422	0.79637
594	8.67208	8.11006	7.03778	5.98528	5.52813	5.21901	4.73717	3.62316	2.63976	1.99294	1.38833	1.06125	0.72294
595	8.33	7.73572	6.74607	5.71318	5.34647	5.00857	4.58	3.47728	2.5571	1.91892	1.45001	1.04181	0.75623
596	7.94799	7.43213	6.48074	5.48768	5.07077	4.86483	4.39024	3.37506	2.44139	1.87949	1.36849	0.97497	0.68839
597	7.58542	7.08973	6.25239	5.24636	4.91443	4.62842	4.208	3.26937	2.38819	1.81682	1.30921	0.97022	0.71072
598	7.28435	6.80912	5.98876	5.05941	4.72329	4.43703	4.07151	3.12337	2.30817	1.75743	1.27812	0.95541	0.69606
599	6.93563	6.53789	5.78073	4.89016	4.60278	4.32821	3.95901	3.04808	2.24269	1.68847	1.25869	0.96356	0.70508
600	6.67448	6.25408	5.48605	4.69021	4.41249	4.18079	3.78424	2.94808	2.18541	1.64282	1.19753	0.93498	0.66109
601	6.41232	6.03552	5.26875	4.55434	4.25513	4.00875	3.70279	2.79959	2.17735	1.59773	1.13302	0.87683	0.66472
602	6.17593	5.73587	5.08092	4.33008	4.10831	3.86176	3.5579	2.74696	2.05724	1.56674	1.13856	0.90024	0.64991
603	5.95391	5.59145	4.92278	4.25055	3.95684	3.77764	3.4982	2.68241	2.01059	1.58471	1.14407	0.86754	0.63754
604	5.69794	5.3739	4.71446	4.08801	3.8495	3.61255	3.35433	2.58042	1.95233	1.54231	1.12032	0.83216	0.62965
605	5.4814	5.14637	4.55751	3.95933	3.67563	3.50653	3.18464	2.54289	1.91297	1.45079	1.08047	0.80854	0.61923
606	5.24515	4.97872	4.40299	3.77139	3.59328	3.36757	3.08556	2.40295	1.80537	1.39692	1.00585	0.7528	0.52901
607	5.03825	4.77993	4.24488	3.67186	3.44913	3.25165	2.95511	2.28549	1.74584	1.36418	0.98007	0.7253	0.53799
608	4.85832	4.59376	4.13691	3.56811	3.33105	3.15368	2.89416	2.26108	1.74504	1.3135	0.98716	0.72417	0.57944
609	4.70738	4.45276	3.98833	3.44999	3.25294	3.09477	2.84785	2.22886	1.72742	1.32043	0.95497	0.79637	0.58305
610	4.55622	4.32138	3.82689	3.34773	3.13478	2.99034	2.77974	2.19175	1.66307	1.31379	0.98213	0.72477	0.58162
611	4.42767	4.17182	3.72055	3.25864	3.0755	2.8582	2.66184	2.11677	1.60812	1.28146	0.94632	0.72482	0.52509
612	4.27918	4.10258	3.61022	3.17082	2.9683	2.82177	2.60108	2.10928	1.59973	1.22606	0.94891	0.73053	0.53898
613	4.13075	3.91538	3.50901	3.0413	2.87071	2.73687	2.53617	1.99955	1.52866	1.20907	0.90793	0.72375	0.52205
614	3.91171	3.71589	3.33023	2.86606	2.73025	2.61418	2.3806	1.91555	1.46636	1.11448	0.84849	0.61448	0.4657
615	3.73828	3.61768	3.2058	2.82656	2.63081	2.51203	2.31542	1.84717	1.43176	1.08474	0.81952	0.62331	0.47239
616	3.73569	3.55352	3.209	2.76445	2.65518	2.51878	2.34296	1.87141	1.42209	1.11485	0.82797	0.65146	0.49895
617	3.57834	3.43987	3.09578	2.67859	2.51923	2.41817	2.25412	1.80066	1.35224	1.08103	0.77466	0.61448	0.46099
618	3.49857	3.31885	2.95431	2.64768	2.47262	2.3642	2.19436	1.76694	1.34672	1.09392	0.84714	0.65659	0.46093
619	3.47626	3.2682	2.93102	2.58167	2.42251	2.30021	2.16556	1.75783	1.37123	1.09352	0.83539	0.6364	0.47498
620	3.32634	3.17529	2.82633	2.46417	2.35849	2.25332	2.05338	1.70456	1.29057	0.99525	0.79265	0.5944	0.47359
621	3.16288	3.06089	2.72814	2.37501	2.26651	2.20535	1.96829	1.64928	1.2518	1.01568	0.73307	0.56029	0.40205
622	3.07721	2.95823	2.69758	2.36821	2.22868	2.16051	1.99962	1.59519	1.22924	1.00922	0.77436	0.56996	0.44438
623	2.9803	2.84645	2.55752	2.24632	2.14101	2.09146	1.90568	1.50907	1.19837	0.94209	0.70451	0.53087	0.41124
624	2.95942	2.76684	2.48879	2.24401	2.15438	2.03056	1.85882	1.5095	1.21117	0.96465	0.71968	0.58128	0.45703
625	2.8398	2.69835	2.46218	2.19072	2.04573	1.95967	1.84713	1.52834	1.1942	0.93224	0.69802	0.56255	0.4269
626	2.76296	2.61207	2.34936	2.11046	2.00269	1.89661	1.7647	1.44467	1.06899	0.9134	0.69425	0.47504	0.39414
627	2.71828	2.59376	2.3782	2.10233	2.02134	1.84607	1.77129	1.43608	1.10012	0.93663	0.70308	0.55848	0.36966
628	2.58111	2.50448	2.30516	1.99824	1.9253	1.78943	1.64796	1.39126	1.09568	0.85789	0.63617	0.48187	0.38815
629	2.55199	2.48853	2.2456	1.99588	1.89165	1.8338	1.6587	1.40516	1.13181	0.86236	0.67346	0.50342	0.41558
630	2.53007	2.42354	2.17579	1.94708	1.86094	1.79372	1.62983	1.3643	1.09178	0.83944	0.68356	0.5425	0.40543
631	2.43943	2.32225	2.1285	1.87903	1.82095	1.70979	1.60107	1.27943	1.0088	0.87866	0.61777	0.51293	0.36478
632	2.36684	2.26102	2.05925	1.87019	1.78686	1.70903	1.54915	1.26612	1.03241	0.86051	0.6283	0.49085	0.40932
633	2.34387	2.19949	2.03787	1.85792	1.73139	1.65951	1.51514	1.31539	0.99347	0.82998	0.65005	0.50522	0.41537
634	2.24404	2.15651	1.93963	1.73381	1.66499	1.61442	1.45073	1.24679	0.92462	0.77906	0.57903	0.45299	0.37867
635	2.14474	2.07293	1.90185	1.65428	1.59518	1.57003	1.42176	1.18591	0.92987	0.7542	0.57035	0.46188	0.32318
636	2.11906	2.06368	1.83374	1.68217	1.60942	1.53435	1.38764	1.19624	0.92936	0.72212	0.5652	0.43537	0.3269
637	2.08854	2.03131	1.8681	1.63412	1.57644	1.55555	1.41486	1.17032	0.94436	0.75284	0.59657	0.48021	0.38559
638	2.00474	1.93849	1.79155	1.57797	1.53036	1.48779	1.32871	1.12828	0.92848	0.73703	0.54327	0.46447	0.33452
639	1.99997	1.91426	1.71959	1.53238	1.48497	1.45111	1.30937	1.12549	0.91784	0.71324	0.55588	0.44854	0.31586
640	1.97972	1.86558	1.7265	1.5407	1.47987	1.44032	1.32219	1.15552	0.86063	0.75248	0.53246	0.42577	0.33202
641	1.86283	1.77499	1.61375	1.40628	1.35867	1.28883	1.1813	0.86575	0.8464	0.58069	0.52157	0.41152	0.30103
642	1.95716	1.76816	1.76148	1.55705	1.43736	1.46258	1.32084	1.13786	0.89341	0.71294	0.60842	0.45455	0.41305
643	1.81827	1.72378	1.58819	1.34352	1.40167	1.24984	1.26918	1.00179	0.83281	0.64432	0.5109	0.4157	0.30123
644	1.76109	1.63485	1.4066	1.33308	1.29109	1.33172	1.21855	0.94404	0.74232	0.70828	0.52357	0.348	0.23045
645	1.78968	1.73564	1.60843	1.45196	1.31286	1.30206	1.19765	1.02717	0.78494	0.68304	0.58294	0.46389	0.31199
646	1.66846	1.60169	1.47929	1.30967	1.31208	1.18074	1.09306	0.91671	0.7623	0.60324	0.3826	0.39663	0.28487
647	1.56748	1.5729	1.45434	1.23775	1.19064	1.20081	1.06889	0.86042	0.73048	0.53177	0.32149	0.30386	0.23046
648	1.64136	1.61855	1.47383	1.33115	1.31001	1.28363	1.21117	0.96669	0.78307	0.73746	0.52133	0.34611	0.2953
649	1.71383	1.61085	1.43447	1.3092	1.33145	1.21574	1.12183	0.88576	0.80169	0.67477	0.48859	0.49741	0.36114
650	1.45817	1.46489	1.29952	1.22958	1.06448	1.06574	1.03067	0.89075	0.69672	0.62709	0.42069	0.37629	0.19441
651	1.41044	1.44341	1.24206	1.1394	1.04635	1.04895	1.09435	0.83311	0.65394	0.59844	0.36611	0.28371	0.27401
652	1.53006	1.48894	1.38393	1.21968	1.05431	1.07537	1.01409	0.94994	0.6827	0.55822	0.49598	0.31036	0.22741
653	1.42359	1.40547	1.34368	1.18248	1.12762	1.06422	0.99668	0.89459	0.65146	0.5905	0.38895	0.27565	0.3114
654	1.41499	1.39843	1.27918	1.23172	1.20169	1.1495	0.93391	0.90207	0.73373	0.57546	0.43573	0.35369	0.22936
655	1.36964	1.33238	1.23101	1.01659	1.07434	1.04677	0.93667	0.91503	0.65342	0.53263	0.40718	0.3606	0.29785
656	1.33742	1.29876	1.16201	1.06328	1.04326	0.98495	0.94941	0.78036	0.66123	0.54608	0.41235	0.2911	0.25436
657	1.36941	1.31878	1.19542	1.0636	0.9872	1.03676	0.93935	0.79496	0.6061	0.53187	0.42398	0.27504	0.26104
658	1.36707	1.31513	1.20851	1.12997	1.0381	1.08505	0.99339	0.86146	0.68275	0.56722	0.46184	0.38962	0.32191
659	1.21907	1.2229	1.16988	1.04173	1.01333	0.97806	0.89128	0.7482	0.5842	0.5161	0.45146	0.32079	0.26825
660	1.28258	1.27497	1.08692	1.07322	0.98311	1.01968	0.93256	0.67072	0.55534	0.47054	0.38593	0.28285	0.17983
661	1.24336	1.35218	1.2016	1.14946	1.11161	1.07651	0.92697	0.86735	0.68672	0.59241	0.49675	0.4426	0.32986
662	1.18355	1.24682	1.1416	1.0079	0.95447	0.91867	0.88259	0.76734	0.55809	0.47688	0.49518	0.3664	0.29333
663	1.26606	1.20762	1.16661	1.03589	1.00725	0.96828	0.87854	0.76719	0.77096	0.54876	0.48433	0.41286	0.37086
664	1.21276	1.15733	1.06964	1.03479	0.92267	0.89526	0.81821	0.72737	0.578	0.52787	0.44133	0.28854	0.27132
665	1.0994	1.04102	0.98909	0.85103	0.84463	0.80601	0.69342	0.6294	0.51664	0.38932	0.37846	0.22337	0.14878
666	1.10815	1.08608	1.04326	0.88165	0.93772	0.87294	0.78424	0.69031	0.54566	0.43066	0.36025	0.29338	0.24001
667	1.15079	1.10515	1.0516	0.99972	0.87169	0.87557	0.77944	0.66532	0.45794	0.48326	0.37112	0.29958	0.27102
668	1.06029	1.00436	0.98382	0.76237	0.74702	0.85805	0.73042	0.58805	0.53299	0.47734	0.33249	0.29491	0.20139
669	1.12778	1.12424	1.05415	0.93938	0.93553	0.91517	0.86736	0.69916	0.67748	0.5537	0.46383	0.35742	0.31819
670	1.06507	1.01069	0.97451	0.88273	0.82744	0.82728	0.77261	0.68012	0.55226	0.44135	0.36803	0.33163	0.2394
671	1.04105	1.01012	0.8792	0.84431	0.80641	0.77288	0.71659	0.62237	0.49393	0.44032	0.38487	0.2548	0.25654
672	0.98527	1.03723	0.92283	0.86864	0.79306	0.82653	0.75988	0.62625	0.51083	0.43461	0.33487	0.27275	0.23888
673	0.96776	1.01335	0.8924	0.86029	0.78842	0.76777	0.72984	0.59413	0.51515	0.41423	0.32587	0.27304	0.22761
674	0.96262	0.94401	0.88615	0.79134	0.82179	0.77337	0.71757	0.61163	0.50367	0.41133	0.33293	0.31829	0.20794
675	0.93187	0.92521	0.81772	0.77846	0.76457	0.73792	0.67527	0.56554	0.47942	0.3845	0.31169	0.28521	0.23169
676	0.95624	0.93163	0.82575	0.75611	0.74221	0.70074	0.69284	0.58014	0.47382	0.38271	0.34997	0.27155	0.19922
677	0.9918	0.91154	0.87433	0.78991	0.7494	0.77007	0.69567	0.6141	0.51176	0.46578	0.33485	0.31284	0.18126
678	0.9286	0.97651	0.8711	0.78209	0.77793	0.76599	0.70614	0.65313	0.47483	0.47812	0.34245	0.27377	0.2311
679	0.8856	0.8856	0.83138	0.75908	0.72294	0.70486	0.65064	0.57835	0.45184	0.37954	0.32532	0.2711	0.21688
680	0.87754	0.94612	0.85541	0.74704	0.75148	0.69937	0.62649	0.58835	0.48797	0.42175	0.31413	0.25182	0.2315
681	0.85167	0.82553	0.78208	0.69179	0.68152	0.69451	0.62248	0.52055	0.48887	0.33596	0.26267	0.27723	0.19831
682	0.86533	0.83912	0.78211	0.74936	0.72469	0.71681	0.64545	0.55227	0.48117	0.43711	0.35952	0.29123	0.22527
683	0.84295	0.82995	0.74513	0.73675	0.72221	0.67276	0.64711	0.56176	0.47243	0.39862	0.32727	0.28367	0.24026
684	0.8876	0.83663	0.74581	0.6964	0.67245	0.68285	0.6066	0.56334	0.4499	0.42143	0.28744	0.25559	0.21269
685	0.82325	0.81685	0.70592	0.66208	0.69942	0.62342	0.54783	0.50827	0.39545	0.37118	0.31249	0.252	0.17991
686	0.80833	0.8098	0.71747	0.6467	0.62032	0.60596	0.5745	0.51819	0.41016	0.32871	0.29439	0.21972	0.18052
687	0.73297	0.78423	0.69636	0.64064	0.61968	0.60599	0.53406	0.48185	0.39208	0.3003	0.2666	0.22753	0.17501
688	0.80745	0.84089	0.71461	0.69753	0.71456	0.66514	0.62663	0.53675	0.44847	0.41191	0.3034	0.3202	0.2643
689	0.73222	0.72442	0.64917	0.63313	0.61296	0.64509	0.5419	0.46804	0.41822	0.32398	0.2523	0.21107	0.1442
690	0.7585	0.68976	0.66471	0.66422	0.64099	0.60623	0.56904	0.5275	0.42325	0.37001	0.28746	0.2293	0.18436
691	0.79297	0.75308	0.66349	0.62828	0.59607	0.59997	0.52263	0.52216	0.37006	0.36714	0.26677	0.23425	0.16922
692	0.74832	0.72137	0.65455	0.61185	0.59934	0.61127	0.53941	0.48503	0.40092	0.36965	0.25775	0.24825	0.20558
693	0.68438	0.72117	0.65986	0.60765	0.57256	0.57124	0.51083	0.48482	0.36441	0.30958	0.25796	0.18979	0.1394
694	0.71822	0.7435	0.66603	0.65814	0.66558	0.61702	0.5754	0.49152	0.42173	0.3543	0.28552	0.25721	0.17003
695	0.69718	0.65998	0.62222	0.57828	0.59423	0.53992	0.52326	0.46732	0.41391	0.34256	0.27172	0.23495	0.19685
696	0.7021	0.70227	0.64771	0.55902	0.59394	0.55854	0.50429	0.43213	0.39597	0.32427	0.23389	0.25214	0.17994
697	0.67057	0.65216	0.58312	0.61748	0.54832	0.54752	0.51478	0.46441	0.39139	0.33375	0.25213	0.23077	0.17479
698	0.69428	0.66814	0.61279	0.55455	0.58192	0.5374	0.52815	0.4673	0.39528	0.29153	0.24962	0.23764	0.15883
699	0.68562	0.63744	0.56606	0.51979	0.54278	0.49326	0.47426	0.41975	0.31648	0.29699	0.18875	0.19105	0.15364
700	0.62623	0.63329	0.60609	0.54927	0.52007	0.49736	0.44561	0.43891	0.3097	0.31722	0.20103	0.19328	0.14501
701	0.62672	0.63394	0.58253	0.53691	0.55318	0.52438	0.5018	0.44304	0.33135	0.29789	0.2549	0.22328	0.19648
702	0.63188	0.64319	0.58315	0.5424	0.5456	0.51952	0.49741	0.38268	0.36415	0.32137	0.22377	0.1928	0.19593
703	0.58875	0.60924	0.55427	0.51789	0.51563	0.51748	0.42655	0.38471	0.37578	0.27264	0.23054	0.15963	0.12613
704	0.58624	0.56906	0.53403	0.53321	0.4981	0.46274	0.47923	0.42624	0.33815	0.26602	0.19545	0.17713	0.15937
705	0.63958	0.60744	0.52192	0.53208	0.49637	0.50489	0.49404	0.43969	0.33543	0.31767	0.27063	0.23065	0.17801
706	0.58239	0.57821	0.58672	0.51768	0.48764	0.50097	0.44017	0.39803	0.30253	0.27028	0.24926	0.19659	0.14897
707	0.59793	0.56498	0.52944	0.51415	0.52043	0.42803	0.42754	0.41853	0.30931	0.3139	0.21601	0.19471	0.12993
708	0.59179	0.62302	0.53079	0.4906	0.4774	0.4498	0.39397	0.37004	0.30988	0.25886	0.19302	0.15133	0.15967
709	0.54517	0.58459	0.55604	0.46737	0.47298	0.44541	0.36923	0.3745	0.34202	0.24296	0.22099	0.1679	0.17449
710	0.55115	0.52775	0.50364	0.49795	0.50216	0.46721	0.42417	0.41209	0.31886	0.26931	0.23742	0.20091	0.14337
711	0.56869	0.52987	0.49817	0.48426	0.50207	0.46207	0.41304	0.38039	0.32274	0.30547	0.2205	0.21963	0.18202
712	0.54824	0.53094	0.44252	0.46026	0.44317	0.46044	0.40647	0.35372	0.26565	0.23114	0.19332	0.15868	0.08867
713	0.58377	0.52976	0.49648	0.45925	0.46248	0.44184	0.42485	0.37245	0.2995	0.25018	0.26279	0.22628	0.15885
714	0.53545	0.50431	0.45052	0.43234	0.44539	0.43357	0.39421	0.36777	0.23935	0.2387	0.16472	0.14027	0.08307
715	0.53831	0.53508	0.51312	0.43338	0.44358	0.43809	0.37427	0.37255	0.30151	0.24734	0.20362	0.21126	0.12371
716	0.52284	0.57774	0.57935	0.45996	0.48531	0.47757	0.43558	0.35723	0.35921	0.31014	0.2723	0.25486	0.17713
717	0.51266	0.53459	0.54108	0.48972	0.4763	0.45488	0.40515	0.32612	0.30699	0.23807	0.21856	0.17316	0.15094
718	0.4749	0.47044	0.42823	0.39137	0.4414	0.41598	0.35656	0.31727	0.28597	0.20666	0.16283	0.1663	0.0905
719	0.48649	0.49082	0.43756	0.43171	0.42417	0.41044	0.35339	0.33673	0.29141	0.24506	0.18978	0.14754	0.12153
720	0.53721	0.48452	0.42962	0.43009	0.41268	0.3756	0.37529	0.3219	0.19818	0.23348	0.18034	0.14289	0.09004
721	0.46255	0.43147	0.45518	0.40926	0.35749	0.39349	0.35725	0.34316	0.22362	0.2184	0.14521	0.14591	0.11201
722	0.5294	0.52816	0.52409	0.44264	0.41883	0.42379	0.40058	0.37111	0.3267	0.29037	0.23043	0.20364	0.16922
723	0.45538	0.44064	0.40306	0.39957	0.40456	0.41933	0.33423	0.29387	0.23252	0.22489	0.17576	0.14941	0.10606
724	0.4021	0.41139	0.40647	0.38252	0.38616	0.34676	0.3125	0.28434	0.26646	0.19917	0.12453	0.0977	0.08871
725	0.44202	0.4651	0.39615	0.43266	0.37008	0.38365	0.36327	0.29521	0.27814	0.23912	0.16824	0.15007	0.12999
726	0.47459	0.46466	0.43223	0.43518	0.40595	0.38181	0.37418	0.29589	0.28912	0.25263	0.18126	0.18132	0.14122
727	0.473	0.46687	0.43873	0.43549	0.39479	0.37518	0.34344	0.32333	0.25972	0.24979	0.1772	0.19706	0.11113
728	0.43173	0.46771	0.37777	0.41374	0.43173	0.39576	0.37777	0.3238	0.23386	0.26983	0.21587	0.17989	0.12592
729	0.46137	0.44505	0.41609	0.41254	0.37117	0.37486	0.36539	0.35272	0.24938	0.2271	0.19298	0.19204	0.17286
730	0.40057	0.44437	0.41853	0.39035	0.36739	0.39038	0.2931	0.25976	0.24705	0.20014	0.19015	0.11484	0.11088
731	0.4371	0.45892	0.4075	0.41045	0.38774	0.41949	0.3717	0.27978	0.29441	0.20713	0.22675	0.11455	0.17041
732	0.43755	0.4182	0.39069	0.41416	0.39455	0.40265	0.34236	0.33452	0.29193	0.2182	0.18533	0.18793	0.16066
733	0.45484	0.41311	0.40838	0.40082	0.40273	0.39789	0.29842	0.29904	0.2507	0.27998	0.1725	0.1879	0.09582
734	0.49343	0.48697	0.38574	0.44314	0.40981	0.43972	0.39557	0.34327	0.29165	0.29193	0.23925	0.22934	0.16137
735	0.4356	0.43483	0.43082	0.41503	0.36264	0.38309	0.33	0.31063	0.23774	0.23502	0.20258	0.13316	0.11238
736	0.43165	0.44898	0.37636	0.39304	0.36081	0.36025	0.3246	0.28769	0.25241	0.25184	0.17972	0.10895	0.12765
737	0.40639	0.38578	0.39808	0.34176	0.37171	0.37575	0.31763	0.28526	0.22778	0.20481	0.15152	0.11843	0.14223
738	0.3759	0.35741	0.39534	0.35091	0.3498	0.36158	0.28622	0.26741	0.22392	0.19385	0.10563	0.1051	0.12222
739	0.39431	0.38463	0.36452	0.353	0.38513	0.35478	0.29471	0.29005	0.26972	0.27806	0.1594	0.19297	0.14657
740	0.41472	0.40595	0.31967	0.37373	0.36475	0.33109	0.31768	0.27989	0.23909	0.22613	0.18618	0.18938	0.17938
741	0.35435	0.33509	0.30353	0.32997	0.29722	0.31768	0.25088	0.23632	0.20613	0.19449	0.14484	0.11898	0.04334
742	0.37642	0.36787	0.34439	0.3127	0.34886	0.28778	0.26367	0.26228	0.17948	0.21771	0.17373	0.16774	0.10352
743	0.36584	0.43804	0.32725	0.3094	0.38427	0.34684	0.29218	0.32906	0.25341	0.20134	0.20186	0.16544	0.12823
744	0.30924	0.343	0.36313	0.31196	0.2869	0.25493	0.25805	0.213	0.21322	0.16219	0.12541	0.12548	0.12392
745	0.32888	0.36817	0.3001	0.32477	0.29831	0.34463	0.27625	0.22516	0.20918	0.1682	0.15307	0.10276	0.09468
746	0.33901	0.36317	0.2911	0.313	0.30092	0.32814	0.22898	0.23368	0.26624	0.18274	0.16304	0.10002	0.12892
747	0.36176	0.35349	0.28527	0.32559	0.30286	0.31827	0.27131	0.25906	0.2252	0.1856	0.1707	0.13669	0.09302
748	0.38677	0.33968	0.31601	0.33968	0.34122	0.36724	0.32445	0.30448	0.2553	0.22663	0.18482	0.17176	0.11303
749	0.37105	0.35613	0.29619	0.31469	0.33117	0.30072	0.27202	0.30089	0.15462	0.20777	0.15355	0.1519	0.11485
750	0.33745	0.35917	0.29772	0.30013	0.30071	0.28362	0.24399	0.21549	0.20775	0.16487	0.10927	0.14144	0.09019
751	0.33584	0.32202	0.35689	0.33945	0.33682	0.28501	0.30105	0.24987	0.17752	0.12595	0.10888	0.14195	0.09047
752	0.30268	0.42593	0.34401	0.34274	0.30308	0.32088	0.24639	0.24999	0.23387	0.21577	0.20065	0.14151	0.1397
753	0.3167	0.3447	0.30695	0.28548	0.3081	0.29526	0.26981	0.26917	0.2155	0.18377	0.14589	0.14712	0.11092
754	0.35325	0.3569	0.33517	0.32992	0.3016	0.32462	0.2661	0.25831	0.2225	0.24142	0.15995	0.15859	0.14269
755	0.34374	0.33819	0.29381	0.27677	0.32667	0.33881	0.31214	0.23045	0.21355	0.20432	0.20983	0.16541	0.09865
756	0.33568	0.34279	0.27005	0.28836	0.32491	0.28189	0.25962	0.2506	0.1798	0.19082	0.13195	0.11292	0.08372
757	0.33245	0.34505	0.32778	0.26218	0.3154	0.29017	0.23922	0.26218	0.18702	0.17594	0.13619	0.11741	0.10271
758	0.30612	0.34014	0.2551	0.27211	0.27211	0.28912	0.2381	0.22109	0.18708	0.15306	0.11905	0.11905	0.10204
759	0.34136	0.36243	0.33421	0.31436	0.31324	0.31194	0.25967	0.24116	0.24844	0.19348	0.17647	0.14009	0.19339
760	0.27808	0.3214	0.28441	0.3149	0.29992	0.29648	0.25047	0.21469	0.23987	0.17465	0.13795	0.09646	0.11458
761	0.27442	0.25336	0.27107	0.28254	0.28662	0.26659	0.23192	0.19853	0.16167	0.1609	0.13057	0.09105	0.08362
762	0.31325	0.28996	0.30152	0.30241	0.28945	0.28213	0.26257	0.23144	0.18002	0.20239	0.14501	0.15043	0.07447
763	0.32449	0.36176	0.30721	0.30211	0.29999	0.30188	0.25244	0.2774	0.20376	0.20097	0.15282	0.1633	0.07252
764	0.32793	0.30841	0.25916	0.24232	0.22517	0.21313	0.20981	0.21791	0.13889	0.12672	0.1087	0.05837	0.03663
765	0.26715	0.33412	0.28259	0.24926	0.26522	0.21464	0.18238	0.1495	0.1652	0.11537	0.09907	0.06506	0.04863
766	0.29975	0.28643	0.28286	0.26525	0.28545	0.30108	0.27034	0.23793	0.20043	0.18368	0.1523	0.13784	0.12042
767	0.24104	0.33197	0.26047	0.26099	0.27371	0.245	0.22681	0.22015	0.1718	0.14459	0.14822	0.11673	0.10838
768	0.31492	0.35687	0.29885	0.34762	0.30819	0.31856	0.27313	0.30172	0.2324	0.24871	0.19688	0.16679	0.16172
769	0.33345	0.33294	0.29902	0.31349	0.28342	0.28302	0.24642	0.23372	0.2158	0.19237	0.17563	0.1673	0.13961
770	0.2868	0.29656	0.24381	0.25233	0.24219	0.2497	0.26047	0.23777	0.17864	0.17332	0.15784	0.12797	0.07393
771	0.32672	0.30927	0.25934	0.28555	0.29118	0.28129	0.28429	0.21492	0.19555	0.19842	0.17896	0.13759	0.1042
772	0.30362	0.37012	0.26945	0.2879	0.30401	0.2521	0.23698	0.25231	0.21914	0.18639	0.15222	0.1008	0.1352
773	0.27882	0.2953	0.27036	0.2337	0.22677	0.2805	0.19832	0.19611	0.16168	0.13126	0.12927	0.11144	0.09675
774	0.2459	0.29947	0.28413	0.25994	0.21986	0.22238	0.18931	0.19236	0.17145	0.14455	0.11046	0.07748	0.0914
775	0.30257	0.32295	0.27011	0.26656	0.30836	0.2771	0.23877	0.17972	0.23936	0.20078	0.17261	0.14268	0.15134
776	0.2559	0.23315	0.25692	0.24191	0.24565	0.22329	0.23814	0.1722	0.12799	0.18599	0.10017	0.10622	0.09177
777	0.26042	0.23763	0.20882	0.23851	0.23755	0.19598	0.20816	0.20933	0.14803	0.15595	0.09088	0.10406	0.06978
778	0.30566	0.28469	0.21657	0.22152	0.23235	0.24504	0.18681	0.20001	0.18749	0.14966	0.13098	0.13403	0.14866
779	0.23505	0.26776	0.21657	0.23256	0.28312	0.2509	0.19967	0.20184	0.1673	0.1519	0.1335	0.08404	0.08453
780	0.2491	0.26234	0.2673	0.28035	0.25962	0.24581	0.21236	0.14801	0.18508	0.09982	0.1482	0.11901	0.10139
781	0.22127	0.22216	0.20441	0.21444	0.19644	0.20234	0.17105	0.15241	0.18517	0.14687	0.1172	0.09612	0.07868
782	0.24727	0.27651	0.22645	0.23619	0.24081	0.24343	0.23393	0.19012	0.17081	0.16103	0.13636	0.11171	0.10496
783	0.23912	0.20321	0.20228	0.24217	0.20758	0.20835	0.16977	0.19789	0.1436	0.15545	0.13323	0.0925	0.06957
784	0.26736	0.22254	0.18159	0.25576	0.22236	0.23819	0.19081	0.21622	0.18099	0.18544	0.13575	0.12604	0.08433
785	0.25827	0.29186	0.2391	0.22883	0.2793	0.22654	0.22939	0.23093	0.1436	0.15816	0.13273	0.14307	0.13446
786	0.23639	0.23664	0.20231	0.18539	0.20292	0.21941	0.16891	0.16872	0.13443	0.13521	0.1525	0.11803	0.05057
787	0.23396	0.25481	0.24889	0.23481	0.21875	0.22224	0.20566	0.22142	0.18522	0.11419	0.07921	0.11115	0.12166
788	0.19879	0.23167	0.1947	0.18777	0.21926	0.23189	0.21004	0.21462	0.15618	0.11697	0.07211	0.07283	0.08755
789	0.20622	0.24999	0.24658	0.22108	0.28558	0.22626	0.23124	0.22649	0.18128	0.18944	0.12764	0.13221	0.10969
790	0.25153	0.27316	0.22788	0.24597	0.24044	0.2231	0.22778	0.19152	0.17897	0.17259	0.13649	0.14945	0.07446
791	0.27006	0.21424	0.16287	0.21632	0.24129	0.189	0.16999	0.13156	0.11316	0.13247	0.1104	0.12017	0.05427
792	0.20928	0.21874	0.21271	0.22166	0.22448	0.20241	0.15045	0.14768	0.1318	0.11647	0.06914	0.06944	0.06281
793	0.22439	0.24136	0.22418	0.20705	0.24188	0.24212	0.20778	0.17265	0.13809	0.15517	0.12149	0.10432	0.13836
794	0.22221	0.2166	0.23283	0.23777	0.2508	0.24303	0.23736	0.18522	0.17341	0.11428	0.14191	0.13254	0.09697
795	0.21341	0.21721	0.1882	0.19913	0.19306	0.17014	0.18932	0.14337	0.13725	0.10337	0.09504	0.10322	0.05161
796	0.22939	0.26425	0.20542	0.2197	0.20267	0.23016	0.18173	0.1501	0.13892	0.14828	0.08172	0.12474	0.04685
797	0.25662	0.2757	0.24957	0.27831	0.24655	0.24197	0.24226	0.1983	0.18284	0.22513	0.17407	0.12156	0.12429
798	0.24184	0.25101	0.20395	0.2212	0.21316	0.18961	0.19985	0.22429	0.15987	0.19797	0.12178	0.12258	0.08917
799	0.26039	0.25976	0.22265	0.22537	0.24225	0.26307	0.21014	0.22882	0.15684	0.19438	0.12247	0.12208	0.13553
800	0.24004	0.26137	0.22589	0.2089	0.22685	0.17628	0.17614	0.19049	0.15711	0.13778	0.12297	0.12196	0.10124
801	0.15806	0.23073	0.19588	0.19677	0.20803	0.26544	0.20938	0.15718	0.14236	0.12756	0.12373	0.1073	0.07654
802	0.20366	0.23965	0.20215	0.20752	0.1916	0.2139	0.17376	0.15634	0.16347	0.12893	0.12119	0.12452	0.12007
803	0.1791	0.19824	0.17354	0.19586	0.2041	0.20404	0.16745	0.18164	0.14705	0.11121	0.08478	0.08205	0.07613
804	0.20911	0.20209	0.17419	0.17498	0.21205	0.17714	0.16555	0.16348	0.1456	0.12857	0.07004	0.08352	0.06167
805	0.16556	0.15985	0.12167	0.13883	0.1436	0.16137	0.12474	0.121	0.05516	0.11021	0.06998	0.07392	0.03534
806	0.21076	0.24553	0.24483	0.21174	0.21144	0.19382	0.19357	0.19327	0.15578	0.10565	0.10462	0.08763	0.07004
807	0.22692	0.2647	0.22555	0.19839	0.1728	0.23694	0.17805	0.19319	0.13923	0.16598	0.15961	0.12765	0.07449
808	0.19165	0.27201	0.24483	0.24163	0.19217	0.25383	0.18256	0.16583	0.16642	0.17221	0.11551	0.11174	0.12196
809	0.15752	0.1992	0.20436	0.14867	0.18881	0.17187	0.14405	0.1484	0.14669	0.12024	0.10873	0.09636	0.08489
810	0.17389	0.19925	0.12391	0.19697	0.19003	0.17794	0.16916	0.15506	0.17503	0.12731	0.09675	0.08898	0.09177
811	0.1819	0.13777	0.14852	0.19144	0.19128	0.14395	0.14127	0.13722	0.06598	0.0738	0.09682	0.06473	0.08698
812	0.2336	0.22005	0.20194	0.23063	0.18185	0.24359	0.19911	0.19767	0.09919	0.18836	0.1643	0.12763	0.11072
813	0.18091	0.2331	0.1458	0.1982	0.16423	0.19639	0.12575	0.14338	0.12627	0.1074	0.08953	0.05313	0.07327
814	0.22395	0.20389	0.22587	0.20337	0.22842	0.19149	0.1491	0.15253	0.13626	0.14718	0.11498	0.08725	0.15889
815	0.24029	0.26596	0.21689	0.21123	0.25355	0.25772	0.1779	0.21686	0.21086	0.12597	0.12564	0.16905	0.15426
816	0.21354	0.23127	0.2064	0.2108	0.21307	0.22856	0.1869	0.18927	0.19382	0.1148	0.14101	0.13976	0.09903
817	0.21442	0.22288	0.20283	0.19382	0.20463	0.18112	0.14441	0.15073	0.20986	0.13163	0.11086	0.13855	0.1157
818	0.1875	0.17106	0.09651	0.18081	0.16394	0.14484	0.17744	0.12762	0.0791	0.14884	0.0695	0.03878	0.04113
819	0.19962	0.18111	0.16195	0.19963	0.23591	0.18144	0.18189	0.16329	0.12636	0.14516	0.16231	0.10747	0.07165
820	0.25598	0.24981	0.25261	0.24803	0.21024	0.21927	0.21364	0.17863	0.14439	0.17021	0.1466	0.14027	0.12076
821	0.20141	0.1814	0.19239	0.18458	0.19004	0.18969	0.1652	0.17722	0.15076	0.08987	0.11393	0.10531	0.07628
822	0.14113	0.18408	0.11836	0.1272	0.16267	0.14653	0.08738	0.11953	0.11486	0.05921	0.05465	0.03553	0.03477
823	0.14044	0.1802	0.12455	0.1303	0.14186	0.11618	0.08283	0.08278	0.10713	0.0474	0.03479	0.02807	0.04256
824	0.22979	0.22038	0.18559	0.21183	0.18224	0.21783	0.17918	0.15964	0.14421	0.14914	0.10933	0.16582	0.12724
825	0.18436	0.19981	0.16648	0.14768	0.16685	0.16824	0.18229	0.14461	0.14753	0.1311	0.11226	0.0941	0.05409
826	0.20051	0.21687	0.12729	0.1457	0.12766	0.18616	0.16093	0.20138	0.10874	0.10939	0.0533	0.10661	0.10722
827	0.20663	0.2071	0.17244	0.17881	0.20133	0.20471	0.15177	0.18172	0.12517	0.13262	0.08451	0.08687	0.06025
828	0.18478	0.25893	0.1751	0.22625	0.21582	0.12991	0.17227	0.19742	0.11095	0.14403	0.13371	0.14216	0.16792
829	0.14889	0.19759	0.15434	0.14647	0.1733	0.13272	0.12895	0.11084	0.13917	0.09732	0.06737	0.06233	0.04608
830	0.16365	0.18354	0.20288	0.19189	0.19669	0.17385	0.13756	0.10777	0.13804	0.12806	0.07584	0.09154	0.10424
831	0.17683	0.14505	0.11325	0.13126	0.18295	0.16534	0.16107	0.16695	0.08934	0.12943	0.10627	0.06969	0.07952
832	0.19771	0.18037	0.14626	0.16498	0.18156	0.16354	0.1416	0.089	0.14372	0.12603	0.1452	0.18459	0.09195
833	0.16367	0.14922	0.14742	0.15248	0.19944	0.18062	0.09135	0.12163	0.09629	0.10937	0.12275	0.10877	0.08416
834	0.16371	0.1888	0.14403	0.1285	0.19245	0.14133	0.13237	0.14073	0.07867	0.1235	0.09112	0.06674	0.04043
835	0.16831	0.1723	0.1578	0.13642	0.1612	0.14891	0.1146	0.12278	0.06056	0.09266	0.07656	0.08427	0.06475
836	0.17244	0.20842	0.17526	0.11794	0.1983	0.17735	0.10109	0.11743	0.14913	0.10735	0.1	0.07277	0.09511
837	0.16226	0.22471	0.15906	0.16181	0.18664	0.21469	0.15381	0.12015	0.16149	0.16484	0.1287	0.10325	0.12661
838	0.1244	0.12451	0.14168	0.10672	0.14193	0.14173	0.14186	0.1241	0.10635	0.08855	0.07096	0.0706	0.05317
839	0.18422	0.2084	0.15109	0.20502	0.16552	0.18219	0.16428	0.12962	0.1497	0.12859	0.13725	0.07455	0.1129
840	0.19954	0.15081	0.20339	0.19492	0.19578	0.20757	0.17025	0.18627	0.14412	0.12264	0.14131	0.12277	0.11239
841	0.15182	0.21194	0.13802	0.15603	0.14243	0.12051	0.15511	0.14772	0.07926	0.11196	0.09233	0.11927	0.09338
842	0.12992	0.19291	0.17139	0.11396	0.13219	0.13718	0.09712	0.10664	0.09002	0.11093	0.08584	0.05802	0.0758
843	0.14132	0.17264	0.12581	0.16709	0.138	0.16002	0.11283	0.11607	0.11958	0.06906	0.1004	0.06334	0.11694
844	0.12146	0.20823	0.15617	0.15617	0.15617	0.19087	0.13882	0.15617	0.13882	0.13882	0.10411	0.10411	0.12146
845	0.13151	0.15621	0.13859	0.166	0.14808	0.1402	0.14648	0.13947	0.15092	0.10657	0.07528	0.09407	0.11226
846	0.15751	0.15122	0.15239	0.20147	0.19729	0.12365	0.16305	0.14812	0.12342	0.14312	0.11534	0.15583	0.14312
847	0.12794	0.15022	0.13195	0.17682	0.15754	0.12637	0.09533	0.15635	0.07033	0.10463	0.08792	0.11035	0.09445
848	0.13419	0.20297	0.15939	0.15584	0.13935	0.17819	0.11025	0.13371	0.09817	0.12264	0.13575	0.07877	0.05871
849	0.17204	0.18295	0.17019	0.1625	0.14374	0.1765	0.16459	0.14202	0.12591	0.11666	0.1024	0.10737	0.11749
850	0.17032	0.20341	0.15345	0.15291	0.16915	0.18714	0.13603	0.17043	0.10249	0.13555	0.10169	0.11881	0.10241
851	0.13555	0.18606	0.10578	0.15735	0.20493	0.15783	0.13832	0.10179	0.09077	0.11659	0.10353	0.11669	0.10812
852	0.15201	0.16897	0.1316	0.14339	0.13508	0.17965	0.14911	0.13085	0.15324	0.11945	0.08224	0.09642	0.11599
853	0.15509	0.17234	0.14304	0.16063	0.1203	0.14691	0.16688	0.13473	0.13702	0.15465	0.1039	0.11554	0.09401
854	0.16621	0.1625	0.16061	0.19036	0.17418	0.17709	0.15111	0.15783	0.13856	0.12815	0.12238	0.12195	0.10238
855	0.14994	0.16148	0.14224	0.16607	0.13641	0.1457	0.10147	0.13419	0.1274	0.12617	0.10889	0.10353	0.12814
856	0.13089	0.14725	0.13089	0.11453	0.11453	0.17997	0.09817	0.11453	0.14725	0.13089	0.11453	0.06545	0.09817
857	0.11509	0.1933	0.13387	0.16986	0.1689	0.18402	0.12806	0.14465	0.09982	0.11307	0.11389	0.10187	0.13475
858	0.1382	0.14763	0.14286	0.1564	0.15667	0.17218	0.10077	0.11865	0.15736	0.11973	0.12106	0.09738	0.09555
859	0.14435	0.15348	0.13102	0.14422	0.14394	0.14093	0.15208	0.10829	0.13109	0.12976	0.07858	0.09366	0.0576
860	0.16945	0.17537	0.11518	0.15591	0.15712	0.15498	0.10351	0.14639	0.0953	0.14337	0.11855	0.13138	0.10796
861	0.16652	0.20145	0.14276	0.16835	0.16492	0.1444	0.15404	0.16999	0.13269	0.13075	0.15796	0.12269	0.11838
862	0.14539	0.14529	0.12935	0.11327	0.14576	0.14518	0.11244	0.14579	0.06447	0.1455	0.09673	0.08099	0.09662
863	0.14965	0.19467	0.17044	0.16499	0.20504	0.13771	0.12597	0.1811	0.13133	0.13212	0.12671	0.14188	0.088
864	0.11387	0.17446	0.12207	0.1405	0.14712	0.18159	0.11557	0.10776	0.12458	0.09548	0.09313	0.11108	0.14244
865	0.09969	0.13616	0.09611	0.15087	0.11091	0.14948	0.08608	0.12103	0.09715	0.09587	0.07985	0.11553	0.10716
866	0.11868	0.15974	0.13796	0.18014	0.1637	0.14768	0.12271	0.14674	0.12404	0.12541	0.13168	0.12575	0.1162
867	0.1389	0.14193	0.09901	0.13107	0.14639	0.15085	0.12444	0.14091	0.09646	0.12758	0.1106	0.14329	0.08462
868	0.16026	0.16036	0.0975	0.1441	0.12742	0.08047	0.12596	0.14441	0.09546	0.0956	0.1122	0.09598	0.06483
869	0.1519	0.15485	0.1163	0.12518	0.13031	0.16742	0.10187	0.15313	0.07704	0.11008	0.13028	0.11756	0.11786
870	0.13509	0.15464	0.09822	0.13462	0.15187	0.15353	0.13988	0.1379	0.09429	0.10228	0.12156	0.09916	0.11278
871	0.16481	0.17051	0.16047	0.14049	0.15581	0.20147	0.15546	0.14419	0.14671	0.14821	0.10948	0.10469	0.14542
872	0.088	0.14699	0.08362	0.09815	0.11473	0.10646	0.08806	0.11732	0.11569	0.10129	0.11379	0.10139	0.05729
873	0.10634	0.12889	0.10856	0.1251	0.13975	0.11065	0.14026	0.08067	0.12741	0.12599	0.09601	0.0951	0.07451
874	0.14185	0.129	0.11133	0.1289	0.1587	0.09583	0.07716	0.09577	0.09298	0.09391	0.11243	0.14172	0.09295
875	0.10633	0.12897	0.10089	0.1483	0.13284	0.13206	0.10689	0.10492	0.0783	0.09334	0.10667	0.09963	0.06237
876	0.12529	0.10567	0.09052	0.11393	0.11154	0.12185	0.12029	0.13883	0.08296	0.11768	0.0947	0.10622	0.10134
877	0.13954	0.17265	0.16273	0.11909	0.15153	0.15385	0.11801	0.13761	0.12469	0.11267	0.15304	0.08745	0.12344
878	0.09878	0.14886	0.10208	0.11001	0.08204	0.11517	0.06679	0.06679	0.14395	0.10476	0.05372	0.08005	0.09406
879	0.09506	0.12723	0.09634	0.1105	0.15666	0.15711	0.10907	0.13955	0.12837	0.11113	0.10881	0.11024	0.11133
880	0.09872	0.11172	0.04918	0.12603	0.10818	0.1407	0.10697	0.11741	0.08128	0.11287	0.07498	0.09394	0.08016
881	0.1534	0.12561	0.13111	0.10794	0.12804	0.13803	0.09829	0.1101	0.12611	0.15896	0.08822	0.12415	0.11185
882	0.11147	0.09837	0.10574	0.1174	0.14193	0.12666	0.10855	0.13935	0.07813	0.10712	0.1152	0.12272	0.08598
883	0.11702	0.11584	0.11342	0.14303	0.15404	0.12397	0.07838	0.11736	0.04728	0.10759	0.10935	0.07806	0.07475
884	0.10177	0.13008	0.13378	0.11672	0.11583	0.1579	0.11285	0.13092	0.08832	0.11421	0.11611	0.10923	0.12291
885	0.09724	0.12882	0.09646	0.1129	0.11296	0.12701	0.0639	0.11215	0.09639	0.14486	0.0803	0.09615	0.11211
886	0.14583	0.16273	0.1788	0.17505	0.19862	0.14947	0.13472	0.16331	0.16086	0.1513	0.14353	0.14074	0.1531
887	0.08473	0.09067	0.07866	0.07854	0.12864	0.15352	0.07324	0.13302	0.09036	0.10426	0.0848	0.08605	0.08538
888	0.16137	0.14528	0.10236	0.10626	0.14719	0.14766	0.09551	0.13477	0.09593	0.13705	0.14153	0.13083	0.13539
889	0.12154	0.08552	0.11157	0.09088	0.08973	0.11548	0.10805	0.08703	0.0527	0.10528	0.09347	0.055	0.12569
890	0.1129	0.15583	0.08214	0.12607	0.14044	0.14425	0.08207	0.09613	0.09332	0.11078	0.09589	0.10847	0.0982
891	0.09443	0.1285	0.06695	0.09582	0.1098	0.11054	0.06568	0.08021	0.08157	0.10876	0.08154	0.08188	0.08211
892	0.08068	0.13244	0.11753	0.11383	0.11874	0.11913	0.10813	0.10708	0.11018	0.08517	0.12003	0.12062	0.11926
893	0.12335	0.10437	0.08196	0.13035	0.12772	0.16841	0.13839	0.12813	0.11768	0.11659	0.09642	0.08468	0.0986
894	0.07787	0.1428	0.04774	0.12349	0.15474	0.10002	0.09828	0.09648	0.07746	0.12587	0.07848	0.08612	0.06676
895	0.10154	0.08353	0.10028	0.12746	0.13529	0.09196	0.1699	0.13885	0.10619	0.11557	0.09339	0.09589	0.07809
896	0.11346	0.13159	0.11382	0.11399	0.1307	0.11452	0.09692	0.13011	0.0816	0.13096	0.11384	0.08158	0.0985
897	0.09121	0.1475	0.1012	0.12382	0.13514	0.13478	0.09042	0.1182	0.114	0.12756	0.08882	0.10411	0.15384
898	0.1398	0.14165	0.10506	0.14342	0.13199	0.14731	0.14659	0.115	0.11464	0.11528	0.12974	0.14113	0.13182
899	0.07493	0.12663	0.14067	0.08903	0.14174	0.1595	0.09797	0.07194	0.11855	0.10258	0.07462	0.09442	0.12322
900	0.09371	0.0845	0.15072	0.13921	0.13948	0.15041	0.12594	0.1496	0.12225	0.12343	0.10548	0.11909	0.12145
901	0.13097	0.1154	0.1003	0.12049	0.14865	0.15283	0.11667	0.1043	0.11754	0.13248	0.14909	0.10306	0.10078
902	0.11193	0.08332	0.10029	0.0845	0.11199	0.08114	0.112	0.08427	0.09474	0.12728	0.11386	0.0847	0.08254
903	0.11147	0.15088	0.12579	0.14644	0.14207	0.14347	0.08993	0.13481	0.07099	0.1174	0.11826	0.1203	0.11321
904	0.06931	0.11927	0.11252	0.10017	0.08785	0.14705	0.10265	0.11192	0.11089	0.06174	0.11317	0.07652	0.11461
905	0.1122	0.12134	0.13206	0.10802	0.09096	0.14102	0.08486	0.09408	0.13472	0.08091	0.13815	0.08944	0.12417
906	0.0728	0.11825	0.13633	0.08415	0.13777	0.10393	0.06461	0.08265	0.09945	0.12283	0.08309	0.08364	0.10254
907	0.1192	0.13395	0.13348	0.1528	0.15184	0.1355	0.15273	0.15303	0.16843	0.15245	0.16831	0.13563	0.1354
908	0.10584	0.11148	0.08388	0.11484	0.13262	0.11486	0.09799	0.10613	0.09826	0.13062	0.08372	0.1203	0.11575
909	0.15902	0.18044	0.10438	0.11239	0.14464	0.1286	0.12824	0.08979	0.12173	0.11163	0.16369	0.1221	0.12125
910	0.10448	0.11915	0.11006	0.1086	0.1429	0.12232	0.09141	0.10089	0.07376	0.09847	0.14278	0.11139	0.1091
911	0.06673	0.13292	0.13627	0.13772	0.14109	0.15284	0.11846	0.13219	0.10699	0.12146	0.09042	0.10655	0.10085
912	0.10281	0.13784	0.12034	0.10396	0.10265	0.10313	0.06879	0.10411	0.12	0.08575	0.08485	0.1029	0.10378
913	0.06911	0.10061	0.07314	0.08897	0.13445	0.11226	0.12852	0.08962	0.13767	0.12339	0.09324	0.08267	0.07026
914	0.12136	0.11404	0.04341	0.13142	0.11935	0.08347	0.15028	0.12382	0.11782	0.13393	0.06588	0.1152	0.11313
915	0.13967	0.14953	0.15027	0.14269	0.16419	0.17393	0.15583	0.13983	0.08003	0.12877	0.15336	0.16641	0.14275
916	0.14459	0.09819	0.07959	0.11485	0.12611	0.07865	0.07575	0.14061	0.08319	0.09392	0.13681	0.08972	0.13557
917	0.0915	0.08522	0.08606	0.07299	0.10488	0.08544	0.08628	0.07075	0.07092	0.05333	0.05373	0.08929	0.089
918	0.07375	0.143	0.09002	0.05575	0.14513	0.10865	0.08913	0.10887	0.09196	0.07141	0.11482	0.07527	0.08909
919	0.0877	0.11698	0.12489	0.14064	0.11999	0.14207	0.14114	0.10393	0.12695	0.07761	0.12669	0.14431	0.11602
920	0.07153	0.09876	0.09326	0.13966	0.10606	0.11022	0.09338	0.11103	0.12367	0.11214	0.07896	0.10249	0.14782
921	0.15813	0.16535	0.09608	0.13942	0.15019	0.12349	0.12208	0.15206	0.11784	0.09739	0.13654	0.14261	0.12798
922	0.09084	0.09929	0.05373	0.07456	0.12899	0.09356	0.07727	0.07466	0.07371	0.07066	0.07741	0.09048	0.12956
923	0.14695	0.07333	0.13048	0.11347	0.10927	0.11328	0.11357	0.13084	0.09197	0.12871	0.09398	0.12908	0.09147
924	0.08862	0.11776	0.09652	0.13979	0.14767	0.17916	0.06803	0.13749	0.11048	0.09797	0.1383	0.11078	0.10786
925	0.05792	0.12517	0.068	0.07085	0.11269	0.07806	0.02719	0.09576	0.10626	0.06574	0.07526	0.07326	0.06047
926	0.0853	0.1533	0.10328	0.12733	0.14199	0.14567	0.10996	0.11169	0.1348	0.12486	0.09438	0.1282	0.12127
927	0.11283	0.14182	0.15742	0.1709	0.16158	0.19974	0.11394	0.14993	0.12378	0.15506	0.11773	0.15347	0.13132
928	0.07449	0.07422	0.05412	0.11105	0.07385	0.09219	0.07398	0.11095	0.05563	0.03726	0.07505	0.11149	0.09123
929	0.11099	0.08857	0.04074	0.07321	0.09486	0.083	0.07022	0.08035	0.07077	0.09033	0.09035	0.09688	0.05737
930	0.11452	0.10939	0.10758	0.06358	0.11416	0.07836	0.0663	0.08318	0.07952	0.08276	0.05775	0.0664	0.13461
931	0.12033	0.16261	0.15995	0.12224	0.14426	0.17569	0.10577	0.12509	0.10464	0.15494	0.17939	0.08363	0.12239
932	0.07785	0.13465	0.12569	0.13735	0.13451	0.10075	0.0606	0.07939	0.05713	0.0774	0.11954	0.1044	0.09154
933	0.05769	0.09615	0.07692	0.13462	0.11538	0.11538	0.07692	0.05769	0.07692	0.09615	0.09615	0.11538	0.11538
934	0.04602	0.11611	0.1417	0.14012	0.13909	0.13692	0.10705	0.11005	0.12105	0.10622	0.10418	0.10254	0.1355
935	0.16649	0.13895	0.09847	0.1069	0.12455	0.12954	0.14546	0.15746	0.14583	0.17987	0.12389	0.17129	0.14424
936	0.14685	0.09839	0.07155	0.09677	0.13896	0.11191	0.11948	0.06662	0.053	0.09168	0.10175	0.07439	0.09258
937	0.10656	0.13513	0.12931	0.11966	0.08289	0.1562	0.08509	0.13445	0.09243	0.0952	0.14783	0.10135	0.11225
938	0.08043	0.1603	0.10073	0.14017	0.12086	0.12014	0.08032	0.10085	0.1206	0.08025	0.06057	0.10103	0.08037
939	0.06534	0.13169	0.08446	0.10134	0.04317	0.17601	0.0698	0.07517	0.09988	0.0834	0.06607	0.06393	0.11324
940	0.04856	0.06729	0.04881	0.07311	0.07906	0.09281	0.0656	0.07637	0.1031	0.10707	0.06229	0.0924	0.09652
941	0.0307	0.07907	0.02332	0.04475	0.06009	0.05915	0.03023	0.03111	0.04588	0.08533	0.05261	0.05346	0.03212
942	0.14378	0.14082	0.11173	0.1014	0.15023	0.16344	0.11229	0.08017	0.0994	0.11639	0.04092	0.09215	0.10602
943	0.06382	0.12652	0.02085	0.0636	0.08521	0.12743	0.04204	0.1505	0.02156	0.10475	0.1047	0.02111	0.0854
944	0.05865	0.10453	0.09321	0.06503	0.06393	0.0838	0.05444	0.06322	0.05107	0.06483	0.04499	0.07026	0.06389
945	0.06395	0.11033	0.03416	0.11696	0.11174	0.13064	0.03233	0.13468	0.0923	0.03521	0.14352	0.07251	0.11326
946	0.09002	0.0891	0.09873	0.13454	0.12287	0.1081	0.0645	0.12076	0.14648	0.14248	0.08615	0.12081	0.11177
947	0.08631	0.12493	0.09697	0.12443	0.14461	0.10091	0.0548	0.12012	0.13501	0.0906	0.11035	0.07066	0.0959
948	0.04403	0.08913	0.06748	0.11139	0.11164	0.11123	0.08929	0.0443	0.04475	0.06668	0.06674	0.08727	0.13605
949	0.14347	0.118	0.07152	0.11746	0.15168	0.12508	0.07748	0.16171	0.07839	0.10378	0.13052	0.11097	0.04844
950	0.06721	0.08493	0.04039	0.11029	0.09996	0.11707	0.10017	0.05805	0.04619	0.10376	0.09106	0.07374	0.08239
951	0.1372	0.1247	0.04921	0.13935	0.0938	0.14616	0.08295	0.06708	0.07231	0.04956	0.09533	0.10892	0.09489
952	0.03536	0.11576	0.06266	0.02999	0.08386	0.03058	0.03159	0.09501	0.03283	0.08053	0.06767	0.08294	0.08516
953	0.02312	0.06998	0.02327	0.06918	0.11621	0.1375	0.04613	0.04683	0.06874	0.02364	0.02344	0.06984	0.09331
954	0.08677	0.16067	0.11767	0.1068	0.11334	0.14639	0.11126	0.08449	0.15375	0.06448	0.06316	0.12148	0.09931
955	0.12903	0.15992	0.10908	0.15994	0.15198	0.18199	0.07689	0.1139	0.12156	0.13328	0.13761	0.13063	0.09711
956	0.09367	0.13094	0.07937	0.09012	0.13212	0.05477	0.01975	0.0855	0.07217	0.07774	0.06392	0.11669	0.0967
957	0.0983	0.14796	0.12428	0.10064	0.09699	0.08582	0.04172	0.07404	0.05069	0.1062	0.0967	0.09584	0.10731
958	0.12519	0.17526	0.10015	0.10015	0.10015	0.12519	0.12519	0.17526	0.10015	0.07511	0.10015	0.12519	0.10015
959	0.13106	0.18114	0.13431	0.1556	0.20362	0.22846	0.13869	0.15493	0.15422	0.17842	0.18333	0.17472	0.20485
960	0.10613	0.2067	0.15526	0.17025	0.16144	0.18188	0.12372	0.11745	0.15844	0.14304	0.14164	0.10912	0.14986
961	0.11995	0.1319	0.07573	0.07292	0.14637	0.07211	0.17538	0.12265	0.11544	0.13106	0.1145	0.12793	0.13106
962	0.05429	0.07768	0.0293	0.0752	0.12435	0.09002	0.05572	0.02713	0.02864	0.02573	0.08498	0.06662	0.05792
963	0.05431	0.13556	0.02795	0.05365	0.02714	0.13277	0.07975	0.11253	0.05519	0.16686	0.05361	0.02778	0.05451
964	0.09932	0.11549	0.11311	0.10193	0.19034	0.09625	0.02915	0.11245	0.04738	0.10237	0.05854	0.1504	0.09448
965	0.05292	0.10252	0.03502	0.0895	0.10269	0.06433	0.04382	0.04898	0.02318	0.04406	0.03569	0.05868	0.07728
966	0.08345	0.16645	0.04249	0.09916	0.08981	0.07626	0.03967	0.07463	0.06384	0.08431	0.07379	0.09322	0.09521
967	0.06825	0.03147	0.08251	0.10373	0.06282	0.12402	0.08861	0.09069	0.06075	0.09193	0.06604	0.08949	0.05932
968	0.06121	0.18783	0.08288	0.02961	0.09178	0.15073	0.05993	0.05927	0.09152	0.18224	0.06159	0.11974	0.14976
969	0.11788	0.09715	0.03015	0.10821	0.1495	0.14762	0.10112	0.13511	0.09787	0.15545	0.15296	0.09543	0.07171
970	0.08535	0.11135	0.09557	0.13341	0.09498	0.10393	0.09183	0.08151	0.07192	0.12834	0.11658	0.0728	0.07792
971	0.09635	0.20416	0.1045	0.15484	0.14147	0.20637	0.03999	0.07836	0.06717	0.16259	0.1178	0.06535	0.18569
972	0.06529	0.1715	0.09	0.15885	0.09645	0.19535	0.11501	0.09727	0.11555	0.10069	0.16212	0.12106	0.10003
973	0.06917	0.06768	0.15376	0.12729	0.17111	0.12743	0.06055	0.06285	0.18796	0.06871	0.06114	0.09768	0.10272
974	0.16667	0.17006	0.04751	0.17397	0.20619	0.23519	0.12678	0.13862	0.1788	0.13904	0.12898	0.22222	0.26623
975	0.04806	0.03781	0.03015	0.05757	0.08232	0.07032	0.06109	0.06017	0.06587	0.05379	0.05449	0.1357	0.074
976	0.05302	0.052	0.05373	0.05095	0.08961	0.05049	0.0476	0.1135	0.05145	0.13708	0.09466	0.09251	0.02927
977	0.10205	0.16666	0.10594	0.10379	0.10302	0.1022	0.17228	0.10627	0.10097	0.14491	0.10524	0.13889	0.06559
978	0.10721	0.11842	0.0394	0.07666	0.10839	0.10625	0.06922	0.1128	0.13632	0.03626	0.11349	0.07401	0.13902
979	0.07373	0.09006	0.22051	0.17984	0.14723	0.16871	0.17175	0.11656	0.09969	0.13324	0.10539	0.11504	0.10059
980	0.02677	0.11996	0.07461	0.15405	0.13859	0.12317	0.08145	0.05641	0.13784	0.06797	0.11291	0.09605	0.12072
981	0.14174	0.19902	0.2332	0.17929	0.18296	0.16039	0.1696	0.22507	0.25989	0.22259	0.21795	0.20346	0.20985
982	0.03787	0.10695	0.07316	0.03779	0.10991	0.03769	0.07375	0.03708	0.037	0.0374	0.03612	0.07526	0.03705
983	0.32308	0.05383	0.14027	0.25031	0.09042	0.24278	0.13927	0.19885	0.1508	0.30344	0.05625	0.20912	0.1586
984	0.07415	0.10078	0.08907	0.22913	0.19764	0.12103	0.08693	0.13827	0.08615	0.20128	0.09764	0.11895	0.10054
985	0.03783	0.0868	0.03015	0.08417	0.04574	0.09131	0.03361	0.04161	0.03124	0.04927	0.03349	0.04239	0.03022
986	0.03859	0.04201	0.18037	0.19309	0.113	0.26945	0.07608	0.10671	0.14494	0.07379	0.07335	0.1074	0.17436
987	0.07997	0.17277	0.10624	0.12284	0.08402	0.23943	0.07664	0.15425	0.15591	0.12705	0.15883	0.16001	0.17678
988	0.05441	0.07312	0.06364	0.2421	0.27061	0.14286	0.05409	0.10796	0.17035	0.18129	0.10428	0.14682	0.05298
989	0.27338	0.10913	0.09072	0.06664	0.22838	0.1894	0.1457	0.27614	0.1083	0.12083	0.1813	0.17697	0.08529
990	0.05859	0.14049	0.06503	0.13286	0.14304	0.09944	0.13221	0.15232	0.03742	0.07885	0.13199	0.10133	0.03676
991	0.08668	0.09027	0.13596	0.09072	0.09004	0.22154	0.09179	0.08893	0.08801	0.13696	0.0903	0.04479	0.09071
992	0.11683	0.08419	0.09451	0.18772	0.15132	0.13288	0.0424	0.17027	0.13158	0.04485	0.07845	0.0882	0.05482
993	0.0429	0.03983	0.13784	0.15393	0.08331	0.21493	0.0641	0.11391	0.0906	0.13842	0.07634	0.04382	0.26904
994	0.04137	0.09315	0.05308	0.15495	0.08252	0.10761	0.08918	0.06129	0.08954	0.18672	0.06371	0.04194	0.14746
995	0.17231	0.2077	0.09177	0.19886	0.21969	0.22182	0.22728	0.20103	0.14997	0.25685	0.20607	0.1628	0.15126
996	0.09561	0.10043	0.04727	0.10025	0.04815	0.14625	0.0919	0.14738	0.04742	0.0996	0.09691	0.13663	0.09974
997	0.10902	0.2075	0.07641	0.19662	0.15104	0.2341	0.05821	0.17058	0.05896	0.19822	0.144	0.06569	0.16139
998	0.07282	0.14646	0.16979	0.06418	0.17103	0.3322	0.10963	0.14824	0.16926	0.06294	0.12591	0.0957	0.14807
999	0.05045	0.16275	0.0946	0.07656	0.1234	0.11398	0.11402	0.12081	0.12239	0.08196	0.11708	0.08195	0.20038
1000	0.05448	0.11354	0.16092	0.27301	0.3233	0.27167	0.05436	0.21423	0.16138	0.16393	0.15643	0.10876	0.16783
1001	0.05819	0.05705	0.0953	0.11058	0.22125	0.04594	0.11404	0.11173	0.11424	0.11183	0.13838	0.18708	0.11175
1002	0.17739	0.14135	0.07207	0.2619	0.25573	0.09642	0.16113	0.26991	0.27467	0.19183	0.07475	0.23134	0.21588
1003	0.1903	0.18242	0.32592	0.15628	0.31704	0.24831	0.18924	0.27188	0.09714	0.2779	0.16979	0.23572	0.25042
1004	0.0582	0.12639	0.06757	0.06464	0.06811	0.06135	0.062	0.12646	0.05228	0.0665	0.05595	0.06699	0.0617
1005	0.1203	0.12372	0.18713	0.06226	0.18811	0.18721	0.05992	0.18731	0.11873	0.1212	0.24788	0.19048	0.18771
1006	0.05668	0.14015	0.09654	0.10566	0.18373	0.18443	0.07434	0.17933	0.06854	0.05538	0.08626	0.12628	0.16729
1007	0.05993	0.0884	0.05951	0.09024	0.32809	0.32634	0.09957	0.05713	0.10153	0.06759	0.11975	0.11322	0.08993
1008	0.10872	0.06853	0.06548	0.07108	0.14777	0.1522	0.05177	0.05497	0.05227	0.05393	0.08233	0.08201	0.05255
1009	0.12991	0.30217	0.06429	0.188	0.25879	0.24849	0.25267	0.30951	0.19597	0.30552	0.12904	0.18367	0.25363
1010	0.20824	0.23639	0.16049	0.13101	0.13697	0.22864	0.12197	0.18346	0.06517	0.14779	0.07175	0.19535	0.13043
1011	0.20706	0.27958	0.37764	0.27273	0.30328	0.20215	0.16051	0.25242	0.17897	0.14449	0.26032	0.20907	0.22176
1012	0.17617	0.28553	0.27922	0.29799	0.27554	0.31423	0.24169	0.17426	0.21221	0.14598	0.30067	0.20196	0.20751
1013	0.07667	0.21755	0.08342	0.32831	0.28696	0.14952	0.08378	0.20904	0.21728	0.13162	0.15659	0.24045	0.21711
1014	0.07268	0.14711	0.0793	0.07675	0.29302	0.15511	0.07795	0.14901	0.22546	0.07477	0.14821	0.07576	0.22419
1015	0.11832	0.26053	0.17983	0.30129	0.19376	0.34341	0.2683	0.33083	0.2688	0.25448	0.15657	0.17712	0.16863
1016	0.17235	0.11537	0.09445	0.06205	0.16249	0.08699	0.13027	0.27932	0.10227	0.24737	0.10767	0.13703	0.0692
1017	0.07124	0.17579	0.17802	0.08284	0.08784	0.14595	0.06865	0.15189	0.07005	0.10527	0.07544	0.09386	0.0802
1018	0.08126	0.24425	0.0816	0.08034	0.15925	0.08101	0.16184	0.32667	0.1624	0.07929	0.08122	0.24235	0.08093
1019	0.09585	0.28555	0.09349	0.16968	0.32475	0.31703	0.07172	0.08863	0.09255	0.27918	0.09776	0.0859	0.08221
1020	0.39376	0.27699	0.19274	0.22774	0.25829	0.45552	0.15779	0.49392	0.26644	0.11358	0.32047	0.34514	0.0875
1021	0.21453	0.28255	0.10596	0.30796	0.1795	0.27035	0.11738	0.22215	0.09536	0.27515	0.11226	0.2812	0.074
1022	0.34296	0.18505	0.08877	0.25328	0.41202	0.27482	0.23929	0.24297	0.16431	0.42865	0.1625	0.26813	0.26405
1023	0.17542	0.39355	0.09912	0.44167	0.23212	0.19002	0.16188	0.31564	0.16985	0.36235	0.16746	0.16817	0.09417
1024	0.14102	0.27866	0.14746	0.11741	0.09546	0.19247	0.08964	0.10043	0.07529	0.29192	0.08667	0.07442	0.2615
1025	0.14422	0.22672	0.14622	0.2025	0.4309	0.13083	0.08716	0.20932	0.26106	0.19695	0.09656	0.29492	0.32745
1026	0.11148	0.30429	0.10384	0.11166	0.12091	0.19109	0.18796	0.19315	0.11771	0.10127	0.09667	0.13485	0.2527
1027	0.10029	0.19438	0.19994	0.20048	0.20848	0.29428	0.10006	0.20233	0.20276	0.20186	0.09986	0.10484	0.1022
1028	0.12642	0.09597	0.1156	0.11869	0.17094	0.09141	0.23392	0.16514	0.09278	0.08523	0.11983	0.18295	0.18597
1029	0.15744	0.1111	0.16034	0.13467	0.08649	0.10384	0.14928	0.14292	0.10783	0.22051	0.25167	0.09604	0.10058
1030	0.10267	0.09426	0.10423	0.34336	0.3144	0.16854	0.09085	0.21576	0.10677	0.12829	0.10807	0.1116	0.09319
1031	0.1107	0.42807	0.10927	0.11585	0.55554	0.44479	0.33121	0.3291	0.11082	0.32436	0.3297	0.10853	0.53436
1032	0.11295	0.39023	0.24118	0.15532	0.42166	0.23621	0.10167	0.18016	0.12355	0.2193	0.0998	0.20511	0.36942
1033	0.11868	0.21923	0.22201	0.62997	0.37202	0.52368	0.10817	0.2117	0.33553	0.16847	0.12085	0.16437	0.28918
1034	0.10726	0.23358	0.26554	0.13032	0.5576	0.38682	0.26645	0.31799	0.45118	0.16807	0.11768	0.43669	0.17102
1035	0.24791	0.25963	0.12215	0.46034	0.13875	0.26652	0.25782	0.25279	0.13274	0.39445	0.12374	0.13413	0.12208
1036	0.14321	0.1461	0.43123	0.25849	0.16801	0.14891	0.26175	0.1375	0.14353	0.14436	0.13641	0.1531	0.14667
1037	0.36627	0.59387	0.2133	0.39324	0.3948	0.50446	0.18331	0.34749	0.17558	0.73123	0.26144	0.43161	0.26538
1038	0.11332	0.62206	0.34706	0.5418	0.43095	0.45718	0.21419	0.48286	0.47092	0.40013	0.37811	0.35138	0.23176
1039	0.14061	0.15424	0.16541	0.15631	0.35873	0.33571	0.14479	0.33173	0.17978	0.15745	0.1589	0.1611	0.46519
1040	0.15263	0.27595	0.14483	0.27869	0.15145	0.15421	0.30911	0.14975	0.1604	0.15388	0.15833	0.16137	0.14291
1041	0.41369	0.20263	0.12547	0.17538	0.39855	0.49577	0.57598	0.41888	0.5603	0.46167	0.29639	0.40911	0.22289
1042	0.36734	1.09918	0.37945	0.57812	0.5005	0.54916	0.78771	0.36552	0.18015	0.59208	0.40649	0.20153	0.42076
1043	0.32835	0.3522	0.20252	0.16527	0.17005	0.19303	0.20054	0.3264	0.14849	0.55745	0.18869	0.1787	0.18964
1044	0.30504	0.30306	0.15633	0.30961	0.62217	0.31216	0.15622	0.30226	0.15406	0.14997	0.63981	0.15572	0.46716
1045	0.1884	0.25745	0.24445	0.23831	0.1894	0.21833	0.24273	0.24443	0.25044	0.27647	0.37756	0.2297	0.21785
1046	0.23287	0.50518	0.37588	1.35235	0.74701	0.91345	0.39201	0.45696	0.66583	0.38579	0.60613	0.67964	0.63874
1047	0.35299	0.12405	0.14803	0.3649	0.30674	0.15872	0.12848	0.124	0.16812	0.33072	0.27589	0.43356	0.29611
1048	1.22378	1.04895	0.34965	0.52448	1.22378	1.22378	1.04895	1.22378	0.52448	1.22378	1.22378	1.22378	0.52448
1049	0.26562	0.41688	0.59002	0.19403	0.31691	0.20512	0.3113	0.31938	0.5501	0.39342	0.35863	0.17662	0.19346
1050	0.27752	0.43042	0.32823	0.27646	0.35612	0.42844	0.41367	0.27822	0.16085	0.42506	0.36635	0.30338	0.29332
1051	0.21858	0.43512	0.17888	0.31045	0.70948	0.32629	0.23804	0.19191	0.20425	0.1801	0.166	0.18457	0.19137
1052	0.3923	0.20389	0.19868	0.39126	0.3937	0.19382	0.19015	0.19098	0.19225	0.19256	0.38828	0.19422	0.19032
1053	0.18724	0.21211	0.23752	0.4955	0.65612	0.85582	0.70386	0.69587	0.55633	0.52959	0.34091	0.36187	0.88982
1054	0.21285	0.18993	0.30439	0.33737	0.32355	0.30733	0.23025	0.27291	0.18395	0.3076	0.29589	0.34209	0.17133
1055	0.22356	0.38881	0.35922	0.31074	0.30794	0.31397	0.52822	0.84518	0.20692	0.52162	0.23739	0.33532	0.21253
1056	0.21268	0.22602	0.23246	0.41028	0.41706	0.4118	0.21485	0.22042	0.429	0.45759	0.8456	0.20872	0.42071
1057	0.63271	0.46714	0.22507	0.76996	0.60915	0.81526	0.79427	0.91776	0.38309	0.24507	0.36091	0.60791	0.54952
1058	0.20959	0.78951	0.3316	0.19235	0.86423	0.67736	0.35678	0.55564	0.37806	0.39977	0.32641	0.29131	0.42504
1059	0.22143	0.38767	0.31412	0.38125	0.37837	0.82114	0.76077	0.32339	0.38862	0.20647	0.29135	0.30876	0.38221
1060	0.71168	0.4788	0.25214	0.96875	1.12374	1.54439	0.24688	0.49317	0.22833	0.50944	0.48684	0.45484	0.47881
1061	0.48478	0.23801	0.30751	0.66715	0.42844	0.21508	0.51231	0.27981	0.74357	0.29434	0.23694	0.69076	0.23517
1062	0.70904	0.34927	0.60745	0.22821	0.26662	0.47664	0.23364	0.86051	0.2141	1.05293	0.38303	0.24386	0.39825
1063	0.40672	0.77782	0.22797	0.46213	0.25221	0.44673	0.41903	0.30692	0.50225	0.30372	0.37199	0.25914	0.31278
1064	0.2798	0.85344	0.77543	0.56747	0.7856	0.25497	0.90899	0.53429	0.29823	0.52116	0.27185	0.76861	1.03159
1065	0.29339	1.25261	1.02148	0.92771	1.19348	1.50626	0.31632	0.52414	0.72756	1.18475	0.61669	1.01267	0.79052
1066	0.30395	0.72973	0.24334	0.74587	1.02882	1.15723	0.72126	0.39398	0.899	0.84125	0.59852	0.26605	0.75634
1067	0.31485	0.26751	0.55441	0.81993	0.32285	0.53172	0.2545	0.40008	0.27534	1.22	0.61523	0.30306	0.47142
1068	0.33031	0.60963	0.35386	0.71401	0.96132	0.60333	0.66008	0.59679	0.32856	0.73123	0.69951	0.61619	0.3232
1069	0.37254	1.06157	0.37603	0.34019	0.35193	0.75013	0.36721	1.10177	0.33115	0.35661	0.40001	0.68216	0.38355
1070	0.53583	0.65839	0.5735	1.04787	1.78801	1.31553	0.81983	1.37061	0.42906	0.60485	1.15527	0.50008	0.94842
1071	0.55849	0.4738	0.32784	0.89861	0.8345	0.85974	0.27701	0.40824	1.02782	0.28232	0.29829	0.56984	0.97951
1072	0.40342	1.17915	0.37352	1.01248	1.01999	0.81159	1.04065	0.37042	0.7474	1.31956	0.37616	0.39752	0.41052
1073	0.45993	0.41682	0.43497	1.42767	1.43323	0.41801	0.76753	0.4509	0.70044	1.0207	0.43497	0.41819	0.43307
1074	1.06351	1.14381	0.8654	0.55018	1.4222	0.89391	0.84044	1.06671	0.35651	0.80111	0.86935	0.63674	1.19981
1075	0.35682	0.30507	0.36501	0.39396	0.61066	0.33674	0.3294	0.36222	0.41498	0.50646	0.35777	0.38781	0.44219
1076	0.38924	1.13453	0.39273	0.38583	0.73206	0.74946	0.80093	0.37849	0.38428	0.39904	0.40877	0.37568	0.75812
1077	0.77403	0.69681	0.83206	0.7766	0.72115	1.78749	0.37158	1.16045	0.77509	0.39934	0.40491	1.13672	0.78694
1078	0.73029	0.86732	1.62045	0.7204	0.79952	1.97457	0.91194	0.57196	0.73403	0.72673	0.64969	0.74457	1.50128
1079	0.76618	1.39582	0.76992	2.15094	2.34737	1.62919	0.81802	1.10607	1.81116	0.58602	1.20957	1.1736	0.83328
1080	0.434	0.91105	1.26538	1.4352	1.38032	0.46035	0.4316	0.89046	0.9402	1.56559	0.43418	2.2302	0.43819
1081	0.44918	0.46637	0.40241	0.43031	0.89961	0.8826	0.44478	0.95251	0.44459	1.51821	1.33625	0.40575	0.51179
1082	0.66266	1.39956	0.71959	0.49722	1.03292	0.68774	0.74489	1.9482	0.48214	0.41316	0.41636	0.47936	0.80379
1083	0.63274	0.58754	0.52167	0.45981	0.5758	1.18409	1.28296	0.64872	0.50132	0.51399	0.46184	0.74772	0.41379
1084	0.50269	1.88311	1.97964	0.95277	0.92522	1.43974	0.52462	1.84519	0.48748	0.4916	0.98983	1.52997	1.41561
1085	0.60333	0.94792	0.54775	1.63977	2.03348	2.09055	0.62518	1.48388	1.08649	1.23586	0.45282	1.11832	1.42566
1086	1.63153	1.07085	1.08685	2.25129	1.75142	2.11299	2.87556	1.3724	1.10894	1.63862	1.14118	1.83909	1.09315
1087	0.59483	1.19463	0.87079	1.7249	0.64013	0.66655	1.51332	1.04478	0.66975	1.11557	0.80999	0.62727	0.67221
1088	1.0875	0.56407	0.58289	1.72846	2.17011	1.11453	0.56956	1.14483	0.55704	0.57497	1.10184	0.55901	0.55641
1089	1.01908	1.2976	0.69058	0.51038	1.08927	0.59746	0.59052	0.55011	0.56032	0.59404	0.53639	0.58184	0.5481
1090	0.55462	2.69067	0.92375	0.90541	0.89105	1.42893	0.5925	0.60428	0.87354	0.58766	0.61077	0.58964	1.1017
1091	0.63473	0.93713	0.58369	0.7551	0.58347	0.66833	0.60826	0.62543	0.78191	0.63316	0.61368	0.64097	0.86071
1092	0.62821	0.63186	0.63327	0.63245	0.63497	1.25713	0.6362	0.62844	0.62599	0.62676	0.63222	0.62397	0.63156
1093	1.29327	0.78782	0.64079	0.71661	0.79882	1.44216	0.95747	1.33032	1.17127	2.25701	0.58674	2.68442	0.71457
1094	1.96237	1.90722	0.59712	1.49974	1.9814	2.4566	1.5781	1.52225	0.59712	2.30813	1.36851	2.05601	1.49974
1095	1.59852	0.77775	1.29736	0.7899	3.63242	1.98803	1.13236	2.36442	0.7029	1.58536	1.84345	0.85345	0.78606
1096	1.39263	0.70843	0.69976	0.70586	0.69587	2.09408	0.68983	0.69669	0.70451	0.7005	0.70444	0.70003	0.70359
1097	0.63948	2.33928	1.30574	1.47271	2.37757	1.10365	1.06924	1.64639	1.49731	1.50122	2.4272	0.83872	1.94357
1098	0.98734	2.25087	0.67928	1.81504	2.95037	0.96726	4.38847	0.91191	1.55901	1.83263	1.86579	1.50871	1.46241
1099	3.30097	1.5157	0.70363	2.16824	0.83816	2.17557	0.84495	1.24572	0.79736	2.07727	0.75286	1.99184	0.63346
1100	2.75657	3.07892	1.47779	2.8294	3.16692	2.20681	1.51717	3.0433	1.57082	4.22355	2.34031	2.83557	2.2383

[truncated: 3 more sheets: Fig5b, Fig5c, Fig5d]
